# Supplementary material for: Revealing brain cell-stratified causality through dissecting causal variants according to their cell-type-specific effects on gene expression
Source: Nat Commun. 2024 Jun 7;15:4890. doi: 10.1038/s41467-024-49263-4 (PMC11161590; doi:10.1038/s41467-024-49263-4)
Supplement: Supplementary file 4 — Supplementary Data 1-13 [file 41467_2024_49263_MOESM4_ESM.xlsx]

## Sheet: Data S1
Supplementary Data 1. A summary of data sources used in colocalization analyses.
Data type	Trait	Description	Consortium	Tissue	Sample size	N_SNPs	N_Genes	Ancestry	Study	Data resource
Single-cell brain eQTL	Gene expression	cis-eQTL data in eight brain cell types generated from single-nuclei RNA sequencing of human brain samples.	--	prefrontal and temporal cortex	192	~5,167,730	~14,058	European	Bryois et al. 2022 [1]	https://doi.org/10.5281/zenodo.5543734
Bulk brain eQTL	Gene expression	eQTL summary results from brain cortex and frontal cortex tissues reported by GTEx.	GTEx (v8)	Cortex	205	10428843	24850	European	The GTEx Consortium. 2020 [2]	https://www.gtexportal.org/home/datasets
				Frontal Cortex (BA9)	175	10434259	24677	European
GWAS data	BMI	GWAS Summary statistics of body mass index.	GIANT; UK Biobank	--	681275	27301936	--	European	Yengo et al. 2018 [3]	https://portals.broadinstitute.org/collaboration/giant/index.php/GIANT_consortium_data_files
	WHRadjBMI	GWAS Summary statistics of waist-to-hip ratio adjusted for BMI.	GIANT; UK Biobank	--	694649	27296425	--	European	Pulit et al. 2018 [4]	https://portals.broadinstitute.org/collaboration/giant/index.php/GIANT_consortium_data_files
	Body fat percentage	GWAS Summary statistics of body fat percentage derived from IEU OpenGWAS project.	UK Biobank	--	454,633	9837129	--	European	Elsworth 2018 [5]	https://gwas.mrcieu.ac.uk/datasets/ukb-b-8909/
References
[1] Bryois, J. et al. Cell-type-specific cis-eQTLs in eight human brain cell types identify novel risk genes for psychiatric and neurological disorders. Nat Neurosci 25, 1104-1112 (2022).
[2] The GTEx Consortium. The GTEx Consortium atlas of genetic regulatory effects across human tissues. Science 369, 1318-1330 (2020).
[3] Yengo, L. et al. Meta-analysis of genome-wide association studies for height and body mass index in approximately 700000 individuals of European ancestry. Hum Mol Genet 27, 3641-3649 (2018).
[4] Pulit, S.L. et al. Meta-analysis of genome-wide association studies for body fat distribution in 694 649 individuals of European ancestry. Hum Mol Genet 28, 166-174 (2019).
[5] Elsworth, B., et al. The MRC IEU OpenGWAS data infrastructure. bioRxiv (2020). https://doi.org/10.1101/2020.08.10.244293

## Sheet: Data S2
Supplementary Data 2. Summary of variants and genes with strong evidence for colocalization (PPH4 > 0.8).
GWAS	eQTL gene	Cell type	eQTL hit	GWAS hit	PPH0	PPH1	PPH2	PPH3	PPH4
BMI	ENSG00000260874	Astrocyte	rs10445038	rs10445038	3.32E-318	4.864e-103	1.366e-218	0	1
BMI	ENSG00000125434	Astrocyte	rs36042087	rs77095095	2.55E-318	7.653e-10	2.77E-310	0.08124	0.9188
BMI	ENSG00000132881	Astrocyte	rs11203301	rs2295046	3.339e-13	2.501e-08	6.355e-07	0.0457	0.9543
BMI	ENSG00000223501	Astrocyte	rs62399336	rs62399336	3.879e-20	9.161e-12	8.48e-12	2.536e-06	1
BMI	ENSG00000171467	Astrocyte	rs7764244	rs74555156	5.736e-35	7.039e-36	0.1276	0.01394	0.8585
BMI	ENSG00000078699	Astrocyte	rs911529	rs911529	4.382e-65	6.321e-39	1.386e-29	0	1
BMI	ENSG00000126821	Astrocyte	rs1602211	rs7146105	3.207e-84	6.957e-81	1.943e-06	0.00222	0.9978
BMI	ENSG00000185761	Astrocyte	rs75483641	rs76463709	1.039e-96	0.06165	2.61e-97	0.01365	0.9247
BMI	ENSG00000182253	Astrocyte	rs189868	rs7174576	5.149e-121	0.004718	1.914e-120	0.01558	0.9797
BMI	ENSG00000138439	Astrocyte	rs7559543	rs7559543	1.304e-171	7.157e-157	6.751e-18	0.001709	0.9983
BMI	ENSG00000183397	Astrocyte	rs34976536	rs34976536	4.089e-201	0.0002291	3.597e-200	1.592e-05	0.9998
BMI	ENSG00000116580	Astrocyte	rs3952609	rs3952609	1.24e-208	3.511e-165	1.086e-46	0.001075	0.9989
BMI	ENSG00000261796	Astrocyte	rs11718130	rs11718130	4.817e-215	2.108e-35	4.572e-183	3.402e-07	1
BMI	ENSG00000185761	Astrocyte	rs4807203	rs76463709	7.344e-251	0.1052	1.846e-251	0.02471	0.8701
BMI	ENSG00000110074	Astrocyte	rs11220490	rs34395602	4.011e-293	4.576e-292	0.0009157	0.008466	0.9906
BMI	ENSG00000116906	Astrocyte	rs55942220	rs55942220	0	2.87E-311	0	0.0001181	0.9999
BMI	ENSG00000138430	Astrocyte	rs13018651	rs13018651	0	1.11E-310	0	1.455e-14	1
BMI	ENSG00000185761	Astrocyte	rs74254215	rs74254215	0	0.06898	0	0.0001052	0.9309
BMI	ENSG00000185761	Astrocyte	rs2072304	rs76463709	0	0.06108	0	0.0135	0.9254
BMI	ENSG00000073792	Astrocyte	rs80292881	rs62290865	0	0.04477	0	0.002601	0.9526
BMI	ENSG00000244588	Astrocyte	rs1018577	rs1018577	0	0.000791	0	0.001143	0.9981
BMI	ENSG00000185761	Astrocyte	rs2072305	rs2072305	0	0.0001592	0	0.0001453	0.9997
BMI	ENSG00000172935	Astrocyte	rs3018712	rs3019598	0	5.749e-05	0	0.00336	0.9966
BMI	ENSG00000196275	Astrocyte	rs2108319	rs2108319	0	1.499e-07	0	1.129e-11	1
BMI	ENSG00000188112	Astrocyte	rs12527692	rs12527692	0	2.611e-09	0	0.002138	0.9979
BMI	ENSG00000140067	Astrocyte	rs10143796	rs7147460	0	1.497e-14	0	0.008121	0.9919
BMI	ENSG00000125482	Astrocyte	rs7033731	rs4740325	0	7.786e-19	0	0.01024	0.9898
BMI	ENSG00000125482	Astrocyte	rs9411411	rs4740325	0	7.171e-19	0	0.009275	0.9907
BMI	ENSG00000125482	Astrocyte	rs4740324	rs4740325	0	6.597e-19	0	0.008372	0.9916
BMI	ENSG00000141699	Astrocyte	rs36023314	rs12948911	0	1.869e-25	0	0.03887	0.9611
BMI	ENSG00000119777	Astrocyte	rs150379188	rs150379188	0	5.338e-37	0	6.719e-12	1
BMI	ENSG00000255292	Astrocyte	rs3851570	rs1447460	0	7.814e-42	0	0.1539	0.8461
BMI	ENSG00000134504	Astrocyte	rs10502481	rs10502481	0	2.487e-58	3.643e-270	0	1
BMI	ENSG00000151176	Astrocyte	rs2051801	rs741334	0	1.405e-62	0	0.1389	0.8611
BMI	ENSG00000151176	Astrocyte	rs741334	rs741334	0	2.062e-64	0	6.418e-05	0.9999
BMI	ENSG00000115295	Astrocyte	rs7577169	rs7577169	0	1.657e-100	0	0	1
BMI	ENSG00000179314	Astrocyte	rs4790738	rs4790738	0	4.842e-112	0	0.0007799	0.9992
BMI	ENSG00000173531	Astrocyte	rs11130224	rs3774758	0	3.032e-115	0	0.01366	0.9863
BMI	ENSG00000134504	Astrocyte	rs10502481	rs1994301	0	4.503e-136	6.151e-269	0.03183	0.9682
BMI	ENSG00000167969	Astrocyte	rs36232	rs36232	0	8.301e-144	0	1.057e-06	1
BMI	ENSG00000164631	Astrocyte	rs78156368	rs78156368	0	1.298e-176	0	1.273e-14	1
BMI	ENSG00000260019	Astrocyte	rs34549927	rs34549927	0	4.208e-180	0	3.638e-15	1
BMI	ENSG00000164631	Astrocyte	rs78156368	rs34411495	0	1.162e-195	0	0.004628	0.9954
BMI	ENSG00000196118	Astrocyte	rs1557672	rs1557672	0	2.082e-197	0	0	1
BMI	ENSG00000164978	Astrocyte	rs4879797	rs4879797	0	2.334e-207	0	1.02e-12	1
BMI	ENSG00000185963	Astrocyte	rs7864826	rs7864826	0	2.12e-223	0	0	1
BMI	ENSG00000115504	Astrocyte	rs6545966	rs6545966	0	3.185e-251	0	0	1
BMI	ENSG00000134815	Astrocyte	rs10422426	rs10422426	0	7.274e-273	0	0	1
BMI	ENSG00000151176	Astrocyte	rs233716	rs233716	0	3.67e-278	0	0	1
BMI	ENSG00000115504	Astrocyte	rs360791	rs360791	0	1.994e-281	0	0	1
BMI	ENSG00000138430	Astrocyte	rs12053053	rs12053053	0	1.334e-286	0	5.228e-05	0.9999
BMI	ENSG00000187068	Astrocyte	rs13091728	rs13091728	0	4.525e-290	0	0	1
BMI	ENSG00000172935	Astrocyte	rs3018712	rs3018712	0	4.721e-300	0	0	1
BMI	ENSG00000103365	Astrocyte	rs12598144	rs11646074	0	0	0.006269	0.1281	0.8657
BMI	ENSG00000103365	Astrocyte	rs12598144	rs11646050	0	0	0.003501	0.07065	0.9258
BMI	ENSG00000061273	Astrocyte	rs2277365	rs2277365	0	0	0.0009541	0.002378	0.9967
BMI	ENSG00000135406	Astrocyte	rs3013	rs11168680	0	0	0.0001353	0.003512	0.9964
BMI	ENSG00000135502	Astrocyte	rs703832	rs703832	0	0	1.237e-10	1.027e-06	1
BMI	ENSG00000185015	Astrocyte	rs34440851	rs34440851	0	0	2.227e-40	0	1
BMI	ENSG00000100239	Astrocyte	rs62241244	rs62241244	0	0	2.388e-45	4.157e-05	1
BMI	ENSG00000151176	Astrocyte	rs232923	rs232925	0	0	3.452e-70	0.00318	0.9968
BMI	ENSG00000151176	Astrocyte	rs232923	rs232923	0	0	2.168e-70	0.001252	0.9987
BMI	ENSG00000104472	Astrocyte	rs11774854	rs11774854	0	0	2.438e-80	1.744e-12	1
BMI	ENSG00000153814	Astrocyte	rs702814	rs702814	0	0	7.217e-81	0.001169	0.9988
BMI	ENSG00000104472	Astrocyte	rs10102870	rs10102870	0	0	1.171e-82	2.365e-14	1
BMI	ENSG00000153113	Astrocyte	rs1216571	rs1216571	0	0	3.756e-90	0	1
BMI	ENSG00000170820	Astrocyte	rs75250603	rs75250603	0	0	8.093e-120	3.606e-06	1
BMI	ENSG00000188130	Astrocyte	rs73187284	rs73187284	0	0	4.603e-177	1.455e-14	1
BMI	ENSG00000261796	Astrocyte	rs12635488	rs12635488	0	0	8.521e-182	0.0002448	0.9998
BMI	ENSG00000163902	Astrocyte	rs12635488	rs12635488	0	0	8.521e-182	0.0002448	0.9998
BMI	ENSG00000163902	Astrocyte	rs11718130	rs11718130	0	0	4.572e-183	2.136e-07	1
BMI	ENSG00000153814	Astrocyte	rs849335	rs849336	0	0	1.051e-291	0.1025	0.8975
BMI	ENSG00000120306	Astrocyte	rs10051345	rs10051345	0	0	0	4.973e-05	1
BMI	ENSG00000174943	Astrocyte	rs3814884	rs3814884	0	0	0	4.746e-05	1
BMI	ENSG00000127948	Astrocyte	rs58862095	rs58862095	0	0	0	1.709e-05	1
BMI	ENSG00000130779	Astrocyte	rs1818050	rs1818050	0	0	0	1.586e-05	1
BMI	ENSG00000174628	Astrocyte	rs11641786	rs11641786	0	0	0	4.74e-06	1
BMI	ENSG00000113742	Astrocyte	rs1564823	rs1564823	0	0	0	4.026e-06	1
BMI	ENSG00000167191	Astrocyte	rs72769573	rs72769573	0	0	0	3.006e-06	1
BMI	ENSG00000231662	Astrocyte	rs6911293	rs6911293	0	0	0	8.328e-07	1
BMI	ENSG00000074660	Astrocyte	rs3923783	rs3923783	0	0	0	3.157e-07	1
BMI	ENSG00000120942	Astrocyte	rs284317	rs284317	0	0	0	2.513e-08	1
BMI	ENSG00000139645	Astrocyte	rs877636	rs877636	0	0	0	8.794e-09	1
BMI	ENSG00000008256	Astrocyte	rs10499343	rs10499343	0	0	0	6.94e-09	1
BMI	ENSG00000167191	Astrocyte	rs11641786	rs11641786	0	0	0	6.822e-09	1
BMI	ENSG00000085721	Astrocyte	rs4985154	rs4985154	0	0	0	2.817e-09	1
BMI	ENSG00000144791	Astrocyte	rs2016681	rs2016681	0	0	0	1.684e-09	1
BMI	ENSG00000167969	Astrocyte	rs13330552	rs13330552	0	0	0	1.475e-09	1
BMI	ENSG00000140688	Astrocyte	rs7191389	rs7191389	0	0	0	1.262e-09	1
BMI	ENSG00000118007	Astrocyte	rs16844241	rs16844241	0	0	0	8.9e-11	1
BMI	ENSG00000110944	Astrocyte	rs10876971	rs10876971	0	0	0	6.682e-11	1
BMI	ENSG00000215045	Astrocyte	rs4336516	rs4336516	0	0	0	1.305e-11	1
BMI	ENSG00000123384	Astrocyte	rs1678509	rs1678509	0	0	0	6.767e-12	1
BMI	ENSG00000107890	Astrocyte	rs7902690	rs7902690	0	0	0	0	1
BMI	ENSG00000107890	Astrocyte	rs3904244	rs3904244	0	0	0	0	1
BMI	ENSG00000183281	Astrocyte	rs17738058	rs17738058	0	0	0	0	1
BMI	ENSG00000115966	Astrocyte	rs62175270	rs62175270	0	0	0	0	1
BMI	ENSG00000141391	Astrocyte	rs11660419	rs11660419	0	0	0	0	1
BMI	ENSG00000074660	Astrocyte	rs4790845	rs4790845	0	0	0	0	1
BMI	ENSG00000153814	Astrocyte	rs12531540	rs12531540	0	0	0	0	1
BMI	ENSG00000135272	Astrocyte	rs6466501	rs6466501	0	0	0	0	1
BMI	ENSG00000123384	Astrocyte	rs10876988	rs10876988	0	0	0	0	1
BMI	ENSG00000162877	Astrocyte	rs823080	rs823080	0	0	0	0	1
BMI	ENSG00000162877	Astrocyte	rs1772143	rs1772143	0	0	0	0	1
BMI	ENSG00000174502	Astrocyte	rs823080	rs823080	0	0	0	0	1
BMI	ENSG00000174502	Astrocyte	rs1772143	rs1772143	0	0	0	0	1
BMI	ENSG00000127948	Astrocyte	rs809439	rs809439	0	0	0	0	1
BMI	ENSG00000127948	Astrocyte	rs794369	rs794369	0	0	0	0	1
BMI	ENSG00000127948	Astrocyte	rs794373	rs794373	0	0	0	0	1
BMI	ENSG00000123411	Astrocyte	rs1689510	rs1689510	0	0	0	0	1
BMI	ENSG00000181315	Astrocyte	rs8384	rs8384	0	0	0	0	1
BMI	ENSG00000153914	Astrocyte	rs62367991	rs62367991	0	0	0	0	1
BMI	ENSG00000104983	Astrocyte	rs12608995	rs12608995	0	0	0	0	1
BMI	ENSG00000064995	Astrocyte	rs2473615	rs2473615	0	0	0	0	1
BMI	ENSG00000113742	Astrocyte	rs1976074	rs1976074	0	0	0	0	1
BMI	ENSG00000101639	Astrocyte	rs12953783	rs12953783	0	0	0	0	1
BMI	ENSG00000101639	Astrocyte	rs112514684	rs112514684	0	0	0	0	1
BMI	ENSG00000173482	Astrocyte	rs510314	rs510314	0	0	0	0	1
BMI	ENSG00000231662	Astrocyte	rs6918737	rs6918737	0	0	0	0	1
BMI	ENSG00000231662	Astrocyte	rs7776268	rs7776268	0	0	0	0	1
BMI	ENSG00000139645	Astrocyte	rs705696	rs705696	0	0	0	0	1
BMI	ENSG00000008256	Astrocyte	rs35589149	rs35589149	0	0	0	0	1
BMI	ENSG00000137764	Astrocyte	rs28673019	rs28673019	0	0	0	0	1
BMI	ENSG00000184381	Astrocyte	rs880669	rs880669	0	0	0	0	1
BMI	ENSG00000184381	Astrocyte	rs56111993	rs56111993	0	0	0	0	1
BMI	ENSG00000184381	Astrocyte	rs13053681	rs13053681	0	0	0	0	1
BMI	ENSG00000108262	Astrocyte	rs3110453	rs3110453	0	0	0	0	1
BMI	ENSG00000108262	Astrocyte	rs3103305	rs3103305	0	0	0	0	1
BMI	ENSG00000124615	Astrocyte	rs205511	rs205511	0	0	0	0	1
BMI	ENSG00000111271	Astrocyte	rs741334	rs741334	0	0	0	0	1
BMI	ENSG00000151176	Astrocyte	rs232924	rs232924	0	0	0	0	1
BMI	ENSG00000133065	Astrocyte	rs823080	rs823080	0	0	0	0	1
BMI	ENSG00000133065	Astrocyte	rs1772143	rs1772143	0	0	0	0	1
BMI	ENSG00000120942	Astrocyte	rs475980	rs475980	0	0	0	0	1
BMI	ENSG00000120942	Astrocyte	rs284315	rs284315	0	0	0	0	1
BMI	ENSG00000137948	Astrocyte	rs75108428	rs75108428	0	0	0	0	1
BMI	ENSG00000175170	Astrocyte	rs6138659	rs6138659	0	0	0	0	1
BMI	ENSG00000162753	Astrocyte	rs61826815	rs61826815	0	0	0	0	1
BMI	ENSG00000162753	Astrocyte	rs61826818	rs61826818	0	0	0	0	1
BMI	ENSG00000181315	Astrocyte	rs12204800	rs12204800	0	0	0	0.000127	0.9999
BMI	ENSG00000269242	Astrocyte	rs8110185	rs8110185	0	0	0	8.25e-05	0.9999
BMI	ENSG00000110768	Astrocyte	rs1073443	rs1073443	0	0	0	7.13e-05	0.9999
BMI	ENSG00000269242	Astrocyte	rs10423787	rs10423787	0	0	0	6.268e-05	0.9999
BMI	ENSG00000123384	Astrocyte	rs10783833	rs10783833	0	0	0	6.018e-05	0.9999
BMI	ENSG00000153814	Astrocyte	rs849336	rs849336	0	0	0	5.137e-05	0.9999
BMI	ENSG00000006459	Astrocyte	rs62491408	rs62491408	0	0	0	0.0002325	0.9998
BMI	ENSG00000160055	Astrocyte	rs2282294	rs2282294	0	0	0	0.0002237	0.9998
BMI	ENSG00000162836	Astrocyte	rs3766511	rs3766511	0	0	0	0.0001981	0.9998
BMI	ENSG00000064995	Astrocyte	rs847850	rs847850	0	0	0	0.0001913	0.9998
BMI	ENSG00000174628	Astrocyte	rs72769573	rs72769573	0	0	0	0.0002682	0.9997
BMI	ENSG00000120306	Astrocyte	rs1529693	rs1529693	0	0	0	0.0007295	0.9993
BMI	ENSG00000145700	Astrocyte	rs3843480	rs3843480	0	0	0	0.0009754	0.999
BMI	ENSG00000118007	Astrocyte	rs4678275	rs4678275	0	0	0	0.001186	0.9988
BMI	ENSG00000162836	Astrocyte	rs34675044	rs34675044	0	0	0	0.001705	0.9983
BMI	ENSG00000149084	Astrocyte	rs12417393	rs58817325	0	0	0	0.00204	0.998
BMI	ENSG00000141391	Astrocyte	rs12965203	rs11660355	0	0	0	0.002039	0.998
BMI	ENSG00000162836	Astrocyte	rs34675044	rs3766511	0	0	0	0.002453	0.9975
BMI	ENSG00000119242	Astrocyte	rs12809473	rs12809473	0	0	0	0.002638	0.9974
BMI	ENSG00000168273	Astrocyte	rs17051963	rs17051963	0	0	0	0.002751	0.9972
BMI	ENSG00000151893	Astrocyte	rs67024721	rs67024721	0	0	0	0.003001	0.997
BMI	ENSG00000149932	Astrocyte	rs3814884	rs4788210	0	0	0	0.004167	0.9958
BMI	ENSG00000153814	Astrocyte	rs849138	rs702814	0	0	0	0.005212	0.9948
BMI	ENSG00000120306	Astrocyte	rs7715538	rs1529693	0	0	0	0.005442	0.9946
BMI	ENSG00000119242	Astrocyte	rs7975482	rs71458830	0	0	0	0.00558	0.9944
BMI	ENSG00000135093	Astrocyte	rs12314040	rs12315752	0	0	0	0.005964	0.994
BMI	ENSG00000253642	Astrocyte	rs7018213	rs7018213	0	0	0	0.006477	0.9935
BMI	ENSG00000183281	Astrocyte	rs2113615	rs1863061	0	0	0	0.007057	0.9929
BMI	ENSG00000145390	Astrocyte	rs6849561	rs28789446	0	0	0	0.008288	0.9917
BMI	ENSG00000177752	Astrocyte	rs34695181	rs34695181	0	0	0	0.008276	0.9917
BMI	ENSG00000227964	Astrocyte	rs6126343	rs6126342	0	0	0	0.00909	0.9909
BMI	ENSG00000064995	Astrocyte	rs847850	rs1535001	0	0	0	0.01438	0.9856
BMI	ENSG00000168273	Astrocyte	rs75834643	rs80255536	0	0	0	0.01473	0.9853
BMI	ENSG00000160055	Astrocyte	rs8717	rs2282294	0	0	0	0.01756	0.9824
BMI	ENSG00000162836	Astrocyte	rs3766511	rs33965274	0	0	0	0.01988	0.9801
BMI	ENSG00000149932	Astrocyte	rs11150580	rs9924686	0	0	0	0.02418	0.9758
BMI	ENSG00000171103	Astrocyte	rs56066346	rs28513729	0	0	0	0.02606	0.9739
BMI	ENSG00000139131	Astrocyte	rs10772055	rs6488144	0	0	0	0.03118	0.9688
BMI	ENSG00000139131	Astrocyte	rs4142891	rs6488144	0	0	0	0.03151	0.9685
BMI	ENSG00000167969	Astrocyte	rs36227	rs35786	0	0	0	0.03386	0.9661
BMI	ENSG00000149932	Astrocyte	rs4583255	rs9924686	0	0	0	0.03756	0.9624
BMI	ENSG00000117118	Astrocyte	rs9439632	rs696606	0	0	0	0.03908	0.9609
BMI	ENSG00000153814	Astrocyte	rs849336	rs849327	0	0	0	0.0433	0.9567
BMI	ENSG00000113742	Astrocyte	rs1564823	rs56163845	0	0	0	0.04998	0.95
BMI	ENSG00000169592	Astrocyte	rs3814884	rs4788210	0	0	0	0.05096	0.949
BMI	ENSG00000135093	Astrocyte	rs11836555	rs12299120	0	0	0	0.06277	0.9372
BMI	ENSG00000174628	Astrocyte	rs72769573	rs11644668	0	0	0	0.08381	0.9162
BMI	ENSG00000136478	Astrocyte	rs12325866	rs11655493	0	0	0	0.09091	0.9091
BMI	ENSG00000132740	Astrocyte	rs10792001	rs579136	0	0	0	0.09684	0.9032
BMI	ENSG00000169592	Astrocyte	rs11150580	rs9924686	0	0	0	0.1019	0.8981
BMI	ENSG00000149932	Astrocyte	rs4788204	rs9924686	0	0	0	0.1028	0.8972
BMI	ENSG00000118007	Astrocyte	rs4678275	rs2176270	0	0	0	0.1308	0.8692
BMI	ENSG00000149932	Astrocyte	rs9925915	rs4788210	0	0	0	0.131	0.869
BMI	ENSG00000162836	Astrocyte	rs34675044	rs33965274	0	0	0	0.1434	0.8566
BMI	ENSG00000006459	Astrocyte	rs62491414	rs62491408	0	0	0	0.1553	0.8447
BMI	ENSG00000113742	Astrocyte	rs17695092	rs56163845	0	0	0	0.1832	0.8168
BMI	ENSG00000006459	Astrocyte	rs62491414	rs62491378	0	0	0	0.1881	0.8119
BMI	ENSG00000105374	EC	rs75380847	rs80050017	3.782e-09	1.642e-09	0.1285	0.05416	0.8173
BMI	ENSG00000166685	EC	rs56104131	rs17183634	6.749e-12	0.009928	3.492e-11	0.04949	0.9406
BMI	ENSG00000105374	EC	rs75380847	rs75200917	3.902e-12	1.694e-12	0.02543	0.009107	0.9655
BMI	ENSG00000140406	EC	rs62035088	rs62035088	1.968e-14	2.838e-08	2.485e-09	0.001587	0.9984
BMI	ENSG00000140406	EC	rs9673075	rs8027238	9.126e-15	1.867e-12	8.399e-05	0.01522	0.9847
BMI	ENSG00000105374	EC	rs75200917	rs80050017	7.821e-15	1.447e-10	2.658e-07	0.002924	0.9971
BMI	ENSG00000196597	EC	rs4465077	rs4465077	2.674e-15	1.06e-13	5.483e-05	0.0001738	0.9998
BMI	ENSG00000105374	EC	rs75200917	rs75200917	3.291e-17	6.089e-13	2.145e-07	0.001972	0.998
BMI	ENSG00000126878	EC	rs71501237	rs71501237	1.339e-19	1.617e-20	0.07428	0.00713	0.9186
BMI	ENSG00000166685	EC	rs62073128	rs17183634	2.573e-60	0.03249	1.331e-59	0.1666	0.801
BMI	ENSG00000126878	EC	rs34204663	rs71501237	8.134e-62	2.109e-20	4.511e-44	0.009719	0.9903
BMI	ENSG00000126878	EC	rs13286358	rs71501237	1.11e-76	4.445e-20	6.154e-59	0.0227	0.9773
BMI	ENSG00000068781	EC	rs10198501	rs6723170	1.437e-87	4.055e-71	1.254e-18	0.03346	0.9665
BMI	ENSG00000104472	EC	rs11774854	rs11774854	1.081e-87	8.866e-11	2.438e-80	1.791e-07	1
BMI	ENSG00000104472	EC	rs10102870	rs2613650	2.244e-89	3.833e-10	2.69e-81	0.04403	0.956
BMI	ENSG00000182224	EC	rs2455548	rs2455548	4.569e-118	8.271e-101	1.105e-20	5.704e-08	1
BMI	ENSG00000261227	EC	rs62051556	rs62051556	2.051e-151	3.911e-26	1.049e-128	5.565e-07	1
BMI	ENSG00000260729	EC	rs117418342	rs117418342	7.044e-155	7.547e-129	1.867e-29	1.705e-15	1
BMI	ENSG00000163376	EC	rs113765515	rs113765515	6.024e-156	1.607e-38	1.08e-120	0.0008837	0.9991
BMI	ENSG00000224023	EC	rs10901865	rs10901865	4.038e-180	0.001369	1.556e-179	0.003285	0.9953
BMI	ENSG00000167272	EC	rs4767915	rs11065155	9.902e-184	3.58e-07	1.657e-179	0.003999	0.996
BMI	ENSG00000167272	EC	rs4767915	rs4767913	1.22e-185	4.412e-09	1.653e-179	0.003984	0.996
BMI	ENSG00000090060	EC	rs8011580	rs72711009	1.182e-192	0.1489	2.251e-193	0.02672	0.8243
BMI	ENSG00000111331	EC	rs80318151	rs80318151	2.231e-194	1.191e-98	3.745e-99	0	1
BMI	ENSG00000090060	EC	rs8011580	rs11622799	1.442e-195	0.0001817	1.765e-193	0.02028	0.9795
BMI	ENSG00000090060	EC	rs8011580	rs2145641	1.027e-195	0.0001294	1.545e-193	0.0175	0.9824
BMI	ENSG00000149930	EC	rs140204347	rs140204347	9.423e-202	0.0575	3.188e-203	6.053e-05	0.9424
BMI	ENSG00000167272	EC	rs11065155	rs11065155	2.126e-217	3.566e-07	3.558e-213	0.003977	0.996
BMI	ENSG00000167272	EC	rs11065155	rs4767913	2.629e-219	4.412e-09	3.562e-213	0.003984	0.996
BMI	ENSG00000161204	EC	rs9290766	rs55649975	1.454e-227	0.005351	1.173e-226	0.04127	0.9534
BMI	ENSG00000090060	EC	rs2147010	rs2145641	1.24e-227	0.0004649	1.865e-225	0.06805	0.9315
BMI	ENSG00000090060	EC	rs2147010	rs11622799	4.659e-228	0.0001747	5.703e-226	0.01942	0.9804
BMI	ENSG00000184371	EC	rs17024996	rs17024996	2.096e-239	7.221e-142	5.806e-101	0	1
BMI	ENSG00000168792	EC	rs7212295	rs12936218	6.101e-248	8.224e-238	2.021e-12	0.02529	0.9747
BMI	ENSG00000088325	EC	rs35532158	rs35532158	2.63e-271	5.393e-202	9.752e-73	6.662e-14	1
BMI	ENSG00000064547	EC	rs2005695	rs968530	1.743e-281	0.0009238	1.211e-279	0.06232	0.9368
BMI	ENSG00000008130	EC	rs28394674	rs28394674	6.858e-307	2.048e-208	6.728e-102	9.341e-06	1
BMI	ENSG00000126653	EC	rs1712654	rs1712654	0	7.22E-320	2.773e-160	0.001605	0.9984
BMI	ENSG00000090060	EC	rs61980998	rs72711009	0	0.1066	0	0.01855	0.8749
BMI	ENSG00000128789	EC	rs1540080	rs55743848	0	0.08228	0	0.004742	0.913
BMI	ENSG00000269242	EC	rs4926210	rs8113483	0	0.02117	0	0.0159	0.9629
BMI	ENSG00000166847	EC	rs12445719	rs12445719	0	0.01572	0	0.001149	0.9831
BMI	ENSG00000090060	EC	rs61980998	rs11622799	0	0.0009183	0	0.1106	0.8885
BMI	ENSG00000106346	EC	rs12538084	rs12538084	0	0.0001811	0	0.001818	0.998
BMI	ENSG00000090060	EC	rs61980998	rs2145641	0	8.117e-05	0	0.01023	0.9897
BMI	ENSG00000065000	EC	rs1990213	rs1990213	0	8.435e-07	0	0.00381	0.9962
BMI	ENSG00000219481	EC	rs10803396	rs12564900	0	4.347e-07	0	0.01076	0.9892
BMI	ENSG00000140988	EC	rs8046762	rs8046762	0	5.627e-18	0	3.661e-07	1
BMI	ENSG00000163795	EC	rs150379188	rs56714320	0	1.764e-19	0	0.01023	0.9898
BMI	ENSG00000016864	EC	rs9311474	rs6445358	0	2.919e-30	0	0.02812	0.9719
BMI	ENSG00000169359	EC	rs1546750	rs1546750	0	2.677e-31	0	0.0001928	0.9998
BMI	ENSG00000186166	EC	rs76097780	rs76097780	0	6.057e-43	0	0	1
BMI	ENSG00000082438	EC	rs73021848	rs73021848	0	7.313e-45	0	0	1
BMI	ENSG00000135052	EC	rs460506	rs353800	0	3.791e-73	0	0.03579	0.9642
BMI	ENSG00000135052	EC	rs353814	rs353800	0	3.77e-73	0	0.03558	0.9644
BMI	ENSG00000228300	EC	rs78566095	rs78566095	0	7.042e-75	0	0	1
BMI	ENSG00000228300	EC	rs73516521	rs73516521	0	3.162e-84	0	0	1
BMI	ENSG00000163795	EC	rs150379188	rs150379188	0	2.005e-109	0	0	1
BMI	ENSG00000135473	EC	rs73121266	rs73121266	0	4.577e-112	0	2.594e-08	1
BMI	ENSG00000011105	EC	rs10848610	rs10848610	0	4.282e-131	0	0	1
BMI	ENSG00000146109	EC	rs10807012	rs10807012	0	2.601e-153	0	0.000717	0.9993
BMI	ENSG00000272144	EC	rs9292891	rs73753626	0	4.624e-169	5.921e-190	0.06784	0.9322
BMI	ENSG00000257767	EC	rs6489849	rs6489849	0	5.932e-173	0	0	1
BMI	ENSG00000228300	EC	rs78147107	rs78147107	0	7.616e-213	2.517e-236	0	1
BMI	ENSG00000011114	EC	rs10148274	rs10148274	0	7.633e-251	0	0	1
BMI	ENSG00000101337	EC	rs76833217	rs76833217	0	7.269e-253	0	0	1
BMI	ENSG00000174233	EC	rs3013	rs11168680	0	0	0.0001465	0.003971	0.9959
BMI	ENSG00000163701	EC	rs6442198	rs6442198	0	0	0.0001258	0.0002179	0.9997
BMI	ENSG00000213918	EC	rs7195486	rs7197038	0	0	6.086e-29	0.01103	0.989
BMI	ENSG00000114853	EC	rs342529	rs342529	0	0	3.229e-38	6.507e-05	0.9999
BMI	ENSG00000257767	EC	rs232923	rs232925	0	0	3.452e-70	0.00318	0.9968
BMI	ENSG00000257767	EC	rs232923	rs232923	0	0	2.168e-70	0.001252	0.9987
BMI	ENSG00000126003	EC	rs35532158	rs35532158	0	0	9.752e-73	6.639e-14	1
BMI	ENSG00000136811	EC	rs13283456	rs13283456	0	0	1.282e-103	9.578e-09	1
BMI	ENSG00000197780	EC	rs17024996	rs17024996	0	0	2.066e-109	0	1
BMI	ENSG00000278668	EC	rs7212479	rs9674955	0	0	3.097e-129	0.08028	0.9197
BMI	ENSG00000278668	EC	rs7212479	rs9303661	0	0	4.702e-130	0.01049	0.9895
BMI	ENSG00000011143	EC	rs2097730	rs9905801	0	0	1.375e-140	0.008851	0.9911
BMI	ENSG00000126653	EC	rs1712654	rs2429244	0	0	3.261e-160	0.002239	0.9978
BMI	ENSG00000134871	EC	rs9515368	rs9515368	0	0	4.202e-167	0	1
BMI	ENSG00000163902	EC	rs12635488	rs12635488	0	0	8.521e-182	0.0002448	0.9998
BMI	ENSG00000163902	EC	rs2245626	rs11718130	0	0	3.947e-183	0.1367	0.8633
BMI	ENSG00000162618	EC	rs551253	rs551253	0	0	2.197e-245	3.437e-10	1
BMI	ENSG00000198000	EC	rs4744206	rs4744206	0	0	0	3.628e-05	1
BMI	ENSG00000113212	EC	rs7715538	rs7715538	0	0	0	2.549e-05	1
BMI	ENSG00000249685	EC	rs13102095	rs13102095	0	0	0	1.694e-05	1
BMI	ENSG00000168394	EC	rs9296094	rs9296094	0	0	0	1.173e-05	1
BMI	ENSG00000187753	EC	rs9314751	rs9314751	0	0	0	3.947e-06	1
BMI	ENSG00000196535	EC	rs7209622	rs7209622	0	0	0	3.324e-06	1
BMI	ENSG00000113212	EC	rs10051345	rs10051345	0	0	0	2.562e-06	1
BMI	ENSG00000160447	EC	rs79027662	rs79027662	0	0	0	7.364e-07	1
BMI	ENSG00000257727	EC	rs877636	rs877636	0	0	0	8.794e-09	1
BMI	ENSG00000114742	EC	rs9838614	rs9838614	0	0	0	1.76e-10	1
BMI	ENSG00000155252	EC	rs701815	rs701815	0	0	0	6.694e-13	1
BMI	ENSG00000182993	EC	rs77642095	rs77642095	0	0	0	2.91e-14	1
BMI	ENSG00000160447	EC	rs7871866	rs7871866	0	0	0	0	1
BMI	ENSG00000160447	EC	rs113132247	rs113132247	0	0	0	0	1
BMI	ENSG00000184857	EC	rs11862184	rs11862184	0	0	0	0	1
BMI	ENSG00000134986	EC	rs712662	rs712662	0	0	0	0	1
BMI	ENSG00000134986	EC	rs712671	rs712671	0	0	0	0	1
BMI	ENSG00000082258	EC	rs6742283	rs6742283	0	0	0	0	1
BMI	ENSG00000161202	EC	rs74711776	rs74711776	0	0	0	0	1
BMI	ENSG00000079385	EC	rs7251466	rs7251466	0	0	0	0	1
BMI	ENSG00000108587	EC	rs9911455	rs9911455	0	0	0	0	1
BMI	ENSG00000249685	EC	rs13144836	rs13144836	0	0	0	0	1
BMI	ENSG00000162877	EC	rs823080	rs823080	0	0	0	0	1
BMI	ENSG00000162877	EC	rs1772143	rs1772143	0	0	0	0	1
BMI	ENSG00000108587	EC	rs3110453	rs3110453	0	0	0	0	1
BMI	ENSG00000108587	EC	rs3103305	rs3103305	0	0	0	0	1
BMI	ENSG00000136560	EC	rs12692589	rs12692589	0	0	0	0	1
BMI	ENSG00000136560	EC	rs12692594	rs12692594	0	0	0	0	1
BMI	ENSG00000112343	EC	rs72836460	rs72836460	0	0	0	0	1
BMI	ENSG00000100991	EC	rs8183502	rs8183502	0	0	0	0	1
BMI	ENSG00000155252	EC	rs701817	rs701817	0	0	0	0	1
BMI	ENSG00000170242	EC	rs1037587	rs1037587	0	0	0	0	1
BMI	ENSG00000170242	EC	rs2054117	rs2054117	0	0	0	0	1
BMI	ENSG00000135945	EC	rs1047281	rs1047281	0	0	0	0	1
BMI	ENSG00000180914	EC	rs59302296	rs59302296	0	0	0	0	1
BMI	ENSG00000166189	EC	rs3127231	rs3127231	0	0	0	0	1
BMI	ENSG00000136381	EC	rs62007821	rs62007821	0	0	0	0	1
BMI	ENSG00000136381	EC	rs62007822	rs62007822	0	0	0	0	1
BMI	ENSG00000103199	EC	rs2660221	rs2660221	0	0	0	0	1
BMI	ENSG00000103199	EC	rs2456779	rs2456779	0	0	0	0	1
BMI	ENSG00000103199	EC	rs1876359	rs1876359	0	0	0	0	1
BMI	ENSG00000257727	EC	rs705696	rs705696	0	0	0	0	1
BMI	ENSG00000112511	EC	rs62398913	rs62398913	0	0	0	0	1
BMI	ENSG00000148688	EC	rs2631684	rs2631684	0	0	0	0	1
BMI	ENSG00000172543	EC	rs12789028	rs12789028	0	0	0	0	1
BMI	ENSG00000172543	EC	rs4102217	rs4102217	0	0	0	0	1
BMI	ENSG00000119969	EC	rs579342	rs579342	0	0	0	0	1
BMI	ENSG00000119969	EC	rs512766	rs512766	0	0	0	0	1
BMI	ENSG00000196535	EC	rs8069669	rs8069669	0	0	0	8.157e-05	0.9999
BMI	ENSG00000141027	EC	rs3744329	rs3744329	0	0	0	0.0002314	0.9998
BMI	ENSG00000180914	EC	rs60771966	rs60771966	0	0	0	0.0002913	0.9997
BMI	ENSG00000113212	EC	rs1529693	rs1529693	0	0	0	0.0002848	0.9997
BMI	ENSG00000250842	EC	rs7703576	rs7703576	0	0	0	0.0005358	0.9995
BMI	ENSG00000171763	EC	rs11070445	rs11070445	0	0	0	0.0005173	0.9995
BMI	ENSG00000065060	EC	rs7742652	rs7742652	0	0	0	0.0005523	0.9994
BMI	ENSG00000187753	EC	rs2274868	rs2274868	0	0	0	0.001137	0.9989
BMI	ENSG00000114742	EC	rs2300669	rs2300669	0	0	0	0.001525	0.9985
BMI	ENSG00000280670	EC	rs10890335	rs10890334	0	0	0	0.002007	0.998
BMI	ENSG00000166189	EC	rs9419926	rs9419926	0	0	0	0.001996	0.998
BMI	ENSG00000145247	EC	rs6447670	rs6447670	0	0	0	0.001993	0.998
BMI	ENSG00000010327	EC	rs17051963	rs17051963	0	0	0	0.002788	0.9972
BMI	ENSG00000116138	EC	rs4233537	rs4233535	0	0	0	0.003164	0.9968
BMI	ENSG00000171763	EC	rs12440238	rs12440238	0	0	0	0.003746	0.9963
BMI	ENSG00000108622	EC	rs9747164	rs11654651	0	0	0	0.003967	0.996
BMI	ENSG00000148688	EC	rs2631685	rs2631686	0	0	0	0.00423	0.9958
BMI	ENSG00000136560	EC	rs11889328	rs4462749	0	0	0	0.004451	0.9955
BMI	ENSG00000174600	EC	rs11113661	rs12310845	0	0	0	0.004775	0.9952
BMI	ENSG00000250842	EC	rs55700177	rs7703576	0	0	0	0.007458	0.9925
BMI	ENSG00000187753	EC	rs7869899	rs7025888	0	0	0	0.00805	0.992
BMI	ENSG00000278139	EC	rs946524	rs7532204	0	0	0	0.008406	0.9916
BMI	ENSG00000114742	EC	rs11926767	rs6599205	0	0	0	0.01173	0.9883
BMI	ENSG00000109944	EC	rs4936758	rs7950748	0	0	0	0.01218	0.9878
BMI	ENSG00000113212	EC	rs7715538	rs1529693	0	0	0	0.0138	0.9862
BMI	ENSG00000278139	EC	rs4660905	rs4660906	0	0	0	0.01394	0.9861
BMI	ENSG00000278139	EC	rs4073847	rs4660906	0	0	0	0.01392	0.9861
BMI	ENSG00000010327	EC	rs75834643	rs80255536	0	0	0	0.01476	0.9852
BMI	ENSG00000174600	EC	rs7138784	rs2162325	0	0	0	0.01643	0.9836
BMI	ENSG00000116138	EC	rs4233538	rs12741552	0	0	0	0.0179	0.9821
BMI	ENSG00000278139	EC	rs11211243	rs11211237	0	0	0	0.01813	0.9819
BMI	ENSG00000135945	EC	rs1047265	rs13034187	0	0	0	0.02866	0.9713
BMI	ENSG00000141027	EC	rs3744329	rs3744330	0	0	0	0.03059	0.9694
BMI	ENSG00000141027	EC	rs8082656	rs3744329	0	0	0	0.03903	0.961
BMI	ENSG00000278139	EC	rs946524	rs11211237	0	0	0	0.04319	0.9568
BMI	ENSG00000187753	EC	rs9314751	rs10780755	0	0	0	0.04753	0.9525
BMI	ENSG00000079385	EC	rs3736109	rs115083730	0	0	0	0.049	0.951
BMI	ENSG00000065060	EC	rs7742652	rs7771778	0	0	0	0.07722	0.9228
BMI	ENSG00000278139	EC	rs11211243	rs7532204	0	0	0	0.08934	0.9107
BMI	ENSG00000079385	EC	rs3736109	rs899661	0	0	0	0.1044	0.8956
BMI	ENSG00000257727	EC	rs877636	rs2292239	0	0	0	0.1198	0.8802
BMI	ENSG00000113212	EC	rs1529693	rs7715538	0	0	0	0.1406	0.8594
BMI	ENSG00000205593	ExN	rs28642259	rs28642259	6.82E-322	3.023e-15	4.52E-310	2.991e-09	1
BMI	ENSG00000171552	ExN	rs6087933	rs6087933	5.786e-16	2.145e-11	1.075e-07	0.001989	0.998
BMI	ENSG00000171552	ExN	rs6119266	rs6087933	2.3e-23	2.157e-11	4.275e-15	0.002012	0.998
BMI	ENSG00000205593	ExN	rs73188930	rs73188930	3.275e-34	0.0001225	6.13e-33	0.0002939	0.9996
BMI	ENSG00000080845	ExN	rs221311	rs221311	7.982e-40	3.056e-21	5.639e-22	0.0001591	0.9998
BMI	ENSG00000219438	ExN	rs4823528	rs4823528	1.2e-46	0.08822	2.684e-48	0.0001507	0.9116
BMI	ENSG00000117118	ExN	rs58352567	rs58352567	8.043e-47	3.424e-46	0.001704	0.005269	0.993
BMI	ENSG00000117118	ExN	rs58352567	rs59575819	3.792e-48	1.615e-47	0.002049	0.006742	0.9912
BMI	ENSG00000177576	ExN	rs1512182	rs1512182	7.02e-50	1.095e-17	2.353e-35	0.001676	0.9983
BMI	ENSG00000205593	ExN	rs73188924	rs113754609	2.094e-50	3.93e-17	1.042e-35	0.01758	0.9824
BMI	ENSG00000143320	ExN	rs3952609	rs3952609	7.172e-53	2.03e-09	3.284e-46	0.00731	0.9927
BMI	ENSG00000104881	ExN	rs35194383	rs34964177	3.79e-54	2.146e-27	1.654e-28	0.09181	0.9082
BMI	ENSG00000226380	ExN	rs73159891	rs73159891	5.64e-62	0.01122	1.188e-62	0.0003868	0.9884
BMI	ENSG00000143320	ExN	rs3952609	rs72712119	1.975e-64	5.592e-21	3.135e-46	0.00689	0.9931
BMI	ENSG00000171202	ExN	rs141451958	rs7122815	3.899e-104	1.219e-104	0.08959	0.02625	0.8842
BMI	ENSG00000267059	ExN	rs55986794	rs28552397	1.807e-111	1.357e-05	1.907e-107	0.1415	0.8585
BMI	ENSG00000179902	ExN	rs17034539	rs17014532	9.292e-136	1.327e-134	0.004028	0.05563	0.9403
BMI	ENSG00000169660	ExN	rs6502097	rs6502097	1.544e-160	8.546e-153	3.735e-11	6.755e-05	0.9999
BMI	ENSG00000254226	ExN	rs3816007	rs3816007	3.339e-168	1.016e-169	0.07596	0.0004636	0.9236
BMI	ENSG00000260086	ExN	rs7205927	rs72773126	5.343e-191	9.96e-145	4.002e-49	0.00547	0.9945
BMI	ENSG00000171202	ExN	rs141451958	rs1943687	1.985e-192	6.209e-193	0.08378	0.02442	0.8918
BMI	ENSG00000066084	ExN	rs7136233	rs7136233	9e-195	1.022e-136	1.762e-61	0	1
BMI	ENSG00000273001	ExN	rs75130306	rs75130306	3.321e-202	1.072e-10	8.95e-195	0.0008919	0.9991
BMI	ENSG00000161835	ExN	rs73109050	rs73109050	2.477e-204	7.823e-85	6.334e-123	3.974e-07	1
BMI	ENSG00000260086	ExN	rs72773126	rs72773126	1.311e-208	2.67e-145	9.816e-67	2.707e-12	1
BMI	ENSG00000185561	ExN	rs9909040	rs9909040	2.086e-236	1.121e-56	8.246e-183	0.002436	0.9976
BMI	ENSG00000065000	ExN	rs4807203	rs4807203	1.452e-269	2.081e-20	1.397e-252	1.774e-06	1
BMI	ENSG00000168830	ExN	rs12192425	rs1406946	0	0.01799	0	0.04456	0.9375
BMI	ENSG00000168830	ExN	rs10944280	rs1406946	0	0.01629	0	0.04017	0.9435
BMI	ENSG00000129437	ExN	rs73053086	rs7254514	0	0.01493	0	0.0573	0.9278
BMI	ENSG00000085871	ExN	rs142036542	rs907323	0	0.0125	0	0.03334	0.9542
BMI	ENSG00000156853	ExN	rs4609871	rs8052502	0	2e-08	0	0.03032	0.9697
BMI	ENSG00000156853	ExN	rs12596042	rs8052502	0	1.912e-08	0	0.02889	0.9711
BMI	ENSG00000156853	ExN	rs4407079	rs8052502	0	1.844e-08	0	0.02779	0.9722
BMI	ENSG00000100101	ExN	rs55888779	rs13056052	0	4.59e-14	0	0.1429	0.8571
BMI	ENSG00000166086	ExN	rs35891331	rs79602230	0	5.808e-15	0	0.09899	0.901
BMI	ENSG00000065000	ExN	rs2072305	rs2072305	0	1.432e-19	0	8.359e-06	1
BMI	ENSG00000244588	ExN	rs1018577	rs1018577	0	1.409e-19	0	0.0003169	0.9997
BMI	ENSG00000136631	ExN	rs34514406	rs11801190	0	2.263e-21	0	0.007049	0.993
BMI	ENSG00000183775	ExN	rs246537	rs246537	0	9.809e-23	0	0.001411	0.9986
BMI	ENSG00000257239	ExN	rs904076	rs904075	0	1.058e-23	0	0.06956	0.9304
BMI	ENSG00000257239	ExN	rs7980720	rs904075	0	7.438e-25	5.74E-313	0.003028	0.997
BMI	ENSG00000156194	ExN	rs7670156	rs7670156	0	1.126e-26	0	5.101e-12	1
BMI	ENSG00000166086	ExN	rs35891331	rs35891331	0	8.014e-29	0	0	1
BMI	ENSG00000100101	ExN	rs55888779	rs55888779	0	9.073e-32	0	0	1
BMI	ENSG00000158186	ExN	rs811332	rs1199334	0	8.437e-33	0	0.1701	0.8299
BMI	ENSG00000158186	ExN	rs166196	rs1199334	0	1.459e-33	0	0.02777	0.9722
BMI	ENSG00000158186	ExN	rs166195	rs1199334	0	1.372e-33	0	0.02599	0.974
BMI	ENSG00000172053	ExN	rs62263023	rs62263023	0	3.458e-42	0	1.091e-14	1
BMI	ENSG00000133026	ExN	rs34219250	rs34219250	0	3.116e-51	0	1.188e-08	1
BMI	ENSG00000124006	ExN	rs4674409	rs4674409	0	5.57e-54	0	1.258e-06	1
BMI	ENSG00000161835	ExN	rs4076884	rs4076884	0	3.84e-63	0	2.947e-13	1
BMI	ENSG00000109332	ExN	rs223413	rs223489	0	7.388e-73	0	0.06191	0.9381
BMI	ENSG00000008128	ExN	rs141640281	rs72634863	0	2.378e-73	0	0.0442	0.9558
BMI	ENSG00000143387	ExN	rs10888404	rs7536234	0	1.766e-79	0	0.02342	0.9766
BMI	ENSG00000143387	ExN	rs6676190	rs7536234	0	1.742e-79	0	0.02308	0.9769
BMI	ENSG00000108961	ExN	rs72841465	rs72841465	0	1.665e-82	0	7.765e-12	1
BMI	ENSG00000130684	ExN	rs6050442	rs6050432	0	3.321e-89	0	0.02609	0.9739
BMI	ENSG00000161835	ExN	rs10783420	rs10783420	0	1.231e-91	0	0.003557	0.9964
BMI	ENSG00000198598	ExN	rs7311044	rs7311044	0	3.745e-97	0	0	1
BMI	ENSG00000184489	ExN	rs62512960	rs12545322	0	1.104e-111	0	0.004134	0.9959
BMI	ENSG00000184489	ExN	rs12545322	rs12545322	0	1.033e-111	0	0.003738	0.9963
BMI	ENSG00000143549	ExN	rs151107921	rs151107921	0	6.998e-122	0	0	1
BMI	ENSG00000157985	ExN	rs1710828	rs2696398	0	6.201e-130	0	0.007031	0.993
BMI	ENSG00000257239	ExN	rs7980720	rs7980720	0	1.118e-167	2.44E-313	0.0001346	0.9999
BMI	ENSG00000008128	ExN	rs147105313	rs147105313	0	5.202e-173	0	9.647e-05	0.9999
BMI	ENSG00000162065	ExN	rs8046762	rs8046762	0	1.41e-194	0	0	1
BMI	ENSG00000008735	ExN	rs73187284	rs73187284	0	2.598e-203	4.603e-177	1.182e-14	1
BMI	ENSG00000227888	ExN	rs375541362	rs375541362	0	7.316e-226	8.396e-243	0	1
BMI	ENSG00000007541	ExN	rs9935319	rs9935319	0	7.995e-236	0	0	1
BMI	ENSG00000170473	ExN	rs73121266	rs73121266	0	3.725e-240	0	0	1
BMI	ENSG00000176165	ExN	rs12885454	rs35782345	0	4.771e-255	0	0.01665	0.9834
BMI	ENSG00000126858	ExN	rs71377472	rs71377472	0	2.061e-256	0	0	1
BMI	ENSG00000269693	ExN	rs896388	rs896388	0	4.812e-259	0	0	1
BMI	ENSG00000103534	ExN	rs7192082	rs7192082	0	3.456e-260	0	0	1
BMI	ENSG00000104899	ExN	rs1990213	rs1990213	0	9.084e-265	0	0	1
BMI	ENSG00000162298	ExN	rs12417989	rs36091060	0	1.872e-293	5.57e-43	0.02283	0.9772
BMI	ENSG00000162298	ExN	rs36091060	rs36091060	0	1.519e-294	8.636e-120	1.101e-05	1
BMI	ENSG00000162298	ExN	rs12417989	rs12417989	0	4.365e-300	4.879e-44	0.0001712	0.9998
BMI	ENSG00000173821	ExN	rs62076531	rs8071440	0	0	0.01562	0.02501	0.9594
BMI	ENSG00000177225	ExN	rs11024617	rs12574171	0	0	0.01338	0.007995	0.9786
BMI	ENSG00000226791	ExN	rs6733011	rs6733011	0	0	0.004412	0.002754	0.9928
BMI	ENSG00000187778	ExN	rs2162317	rs2291728	0	0	0.001124	0.01178	0.9871
BMI	ENSG00000110063	ExN	rs34395602	rs34395602	0	0	0.0009206	0.003168	0.9959
BMI	ENSG00000096080	ExN	rs79849314	rs111963549	0	0	0.0003273	0.00845	0.9912
BMI	ENSG00000178297	ExN	rs116770326	rs3210	0	0	0.0001422	0.003229	0.9966
BMI	ENSG00000178297	ExN	rs7246088	rs79980491	0	0	3.225e-05	0.00793	0.992
BMI	ENSG00000182177	ExN	rs3754646	rs1551253	0	0	1.1e-06	0.01422	0.9858
BMI	ENSG00000110063	ExN	rs2230278	rs34395602	0	0	7.204e-07	0.1156	0.8844
BMI	ENSG00000111879	ExN	rs1577356	rs1577356	0	0	2.199e-07	4.189e-05	1
BMI	ENSG00000284057	ExN	rs75127603	rs1944104	0	0	4.374e-09	0.003371	0.9966
BMI	ENSG00000088854	ExN	rs186916205	rs113563049	0	0	4.716e-10	0.09033	0.9097
BMI	ENSG00000088854	ExN	rs186916205	rs79812975	0	0	1.123e-10	0.01998	0.98
BMI	ENSG00000182177	ExN	rs56297616	rs1551253	0	0	2.046e-12	0.07947	0.9205
BMI	ENSG00000178297	ExN	rs55873587	rs79980491	0	0	1.665e-12	0.03437	0.9656
BMI	ENSG00000120049	ExN	rs1886276	rs1980632	0	0	3.446e-15	0.06142	0.9386
BMI	ENSG00000178297	ExN	rs3210	rs3210	0	0	7.119e-19	0.003275	0.9967
BMI	ENSG00000284057	ExN	rs1944104	rs1944104	0	0	6.624e-20	0.00164	0.9984
BMI	ENSG00000284057	ExN	rs10765620	rs1944104	0	0	2.708e-20	0.005533	0.9945
BMI	ENSG00000261609	ExN	rs12449154	rs8047515	0	0	5.026e-32	0.1032	0.8968
BMI	ENSG00000157152	ExN	rs299647	rs796172	0	0	1.918e-32	0.01341	0.9866
BMI	ENSG00000261609	ExN	rs12449154	rs11150456	0	0	8.029e-33	0.0148	0.9852
BMI	ENSG00000261609	ExN	rs12449154	rs12449154	0	0	1.404e-33	0.0009341	0.9991
BMI	ENSG00000095539	ExN	rs807037	rs807037	0	0	1.373e-44	4.547e-15	1
BMI	ENSG00000089159	ExN	rs7960401	rs7960401	0	0	4.366e-45	0.0008842	0.9991
BMI	ENSG00000111879	ExN	rs6569038	rs6569038	0	0	2.22e-47	0.0001536	0.9998
BMI	ENSG00000138395	ExN	rs13413158	rs13416785	0	0	3.74e-52	0.00328	0.9967
BMI	ENSG00000138395	ExN	rs13413158	rs13413158	0	0	2.278e-52	0.001214	0.9988
BMI	ENSG00000119899	ExN	rs543526	rs556627	0	0	6.977e-53	0.009074	0.9909
BMI	ENSG00000119899	ExN	rs543526	rs472136	0	0	2.83e-53	0.00249	0.9975
BMI	ENSG00000178802	ExN	rs2279379	rs2279379	0	0	4.222e-55	0	1
BMI	ENSG00000198547	ExN	rs6119893	rs1810635	0	0	1.412e-56	0.008812	0.9912
BMI	ENSG00000198547	ExN	rs6119893	rs6141319	0	0	7.221e-57	0.003527	0.9965
BMI	ENSG00000184903	ExN	rs75189399	rs10276073	0	0	3.152e-57	0.009579	0.9904
BMI	ENSG00000198547	ExN	rs1810635	rs1810635	0	0	3.117e-62	0.0001324	0.9999
BMI	ENSG00000180917	ExN	rs8053993	rs8053993	0	0	2.825e-134	0	1
BMI	ENSG00000188130	ExN	rs73187284	rs73187284	0	0	4.603e-177	1.455e-14	1
BMI	ENSG00000163902	ExN	rs12635488	rs12635488	0	0	8.521e-182	0.0002448	0.9998
BMI	ENSG00000163902	ExN	rs2245626	rs11718130	0	0	3.947e-183	0.1367	0.8633
BMI	ENSG00000179361	ExN	rs6495118	rs2068982	0	0	3.778e-235	0.006667	0.9933
BMI	ENSG00000179361	ExN	rs6495118	rs6495118	0	0	1.133e-235	0.0005957	0.9994
BMI	ENSG00000152229	ExN	rs2852293	rs2852293	0	0	8.694e-248	0	1
BMI	ENSG00000103051	ExN	rs2291959	rs2291959	0	0	0	4.983e-05	1
BMI	ENSG00000198373	ExN	rs2291959	rs2291959	0	0	0	3.048e-05	1
BMI	ENSG00000108582	ExN	rs4795555	rs4795555	0	0	0	1.448e-05	1
BMI	ENSG00000187664	ExN	rs10423874	rs10423874	0	0	0	1.413e-05	1
BMI	ENSG00000102524	ExN	rs9520389	rs9520389	0	0	0	1.269e-05	1
BMI	ENSG00000136928	ExN	rs580809	rs580809	0	0	0	1.221e-05	1
BMI	ENSG00000256269	ExN	rs1784460	rs1784460	0	0	0	9.522e-06	1
BMI	ENSG00000278535	ExN	rs17619821	rs17619821	0	0	0	3.935e-06	1
BMI	ENSG00000183426	ExN	rs4985152	rs4985152	0	0	0	3.848e-06	1
BMI	ENSG00000165138	ExN	rs7035722	rs7035722	0	0	0	2.41e-06	1
BMI	ENSG00000271904	ExN	rs13161518	rs13161518	0	0	0	1.903e-06	1
BMI	ENSG00000130413	ExN	rs34524863	rs34524863	0	0	0	1.45e-06	1
BMI	ENSG00000185261	ExN	rs255350	rs255350	0	0	0	3.258e-07	1
BMI	ENSG00000272391	ExN	rs58862095	rs58862095	0	0	0	2.956e-07	1
BMI	ENSG00000103148	ExN	rs68166893	rs68166893	0	0	0	1.125e-07	1
BMI	ENSG00000141452	ExN	rs891387	rs891387	0	0	0	6.334e-08	1
BMI	ENSG00000169375	ExN	rs4886648	rs4886648	0	0	0	2.845e-09	1
BMI	ENSG00000103126	ExN	rs214249	rs214249	0	0	0	1.345e-09	1
BMI	ENSG00000182667	ExN	rs10791108	rs10791108	0	0	0	4.873e-10	1
BMI	ENSG00000204084	ExN	rs3790623	rs3790623	0	0	0	9.47e-12	1
BMI	ENSG00000170027	ExN	rs56076430	rs56076430	0	0	0	3.198e-12	1
BMI	ENSG00000178252	ExN	rs13324950	rs13324950	0	0	0	2.561e-12	1
BMI	ENSG00000157036	ExN	rs9838614	rs9838614	0	0	0	2.256e-13	1
BMI	ENSG00000144741	ExN	rs332387	rs332387	0	0	0	1.746e-13	1
BMI	ENSG00000267337	ExN	rs11659929	rs11659929	0	0	0	1.019e-13	1
BMI	ENSG00000125520	ExN	rs11696202	rs11696202	0	0	0	2.91e-14	1
BMI	ENSG00000009844	ExN	rs2223925	rs2223925	0	0	0	3.638e-15	1
BMI	ENSG00000133863	ExN	rs13278931	rs13278931	0	0	0	0	1
BMI	ENSG00000134986	ExN	rs4957984	rs4957984	0	0	0	0	1
BMI	ENSG00000175170	ExN	rs6138659	rs6138659	0	0	0	0	1
BMI	ENSG00000172247	ExN	rs4752856	rs4752856	0	0	0	0	1
BMI	ENSG00000185163	ExN	rs10902487	rs10902487	0	0	0	0	1
BMI	ENSG00000135486	ExN	rs55947153	rs55947153	0	0	0	0	1
BMI	ENSG00000163466	ExN	rs7557709	rs7557709	0	0	0	0	1
BMI	ENSG00000163466	ExN	rs12053514	rs12053514	0	0	0	0	1
BMI	ENSG00000132471	ExN	rs61510938	rs61510938	0	0	0	0	1
BMI	ENSG00000183426	ExN	rs4985154	rs4985154	0	0	0	0	1
BMI	ENSG00000070193	ExN	rs10045432	rs10045432	0	0	0	0	1
BMI	ENSG00000070193	ExN	rs6863586	rs6863586	0	0	0	0	1
BMI	ENSG00000272462	ExN	rs76182885	rs76182885	0	0	0	0	1
BMI	ENSG00000271904	ExN	rs112862634	rs112862634	0	0	0	0	1
BMI	ENSG00000108582	ExN	rs60006290	rs60006290	0	0	0	0	1
BMI	ENSG00000255339	ExN	rs1891914	rs1891914	0	0	0	0	1
BMI	ENSG00000181873	ExN	rs472594	rs472594	0	0	0	0	1
BMI	ENSG00000103502	ExN	rs2904880	rs2904880	0	0	0	0	1
BMI	ENSG00000228126	ExN	rs34609268	rs34609268	0	0	0	0	1
BMI	ENSG00000130517	ExN	rs10424419	rs10424419	0	0	0	0	1
BMI	ENSG00000101470	ExN	rs2425810	rs2425810	0	0	0	0	1
BMI	ENSG00000101470	ExN	rs2425812	rs2425812	0	0	0	0	1
BMI	ENSG00000144741	ExN	rs332386	rs332386	0	0	0	0	1
BMI	ENSG00000267337	ExN	rs8085852	rs8085852	0	0	0	0	1
BMI	ENSG00000111801	ExN	rs72836460	rs72836460	0	0	0	0	1
BMI	ENSG00000182272	ExN	rs79979374	rs79979374	0	0	0	0	1
BMI	ENSG00000182272	ExN	rs79255845	rs79255845	0	0	0	0	1
BMI	ENSG00000108582	ExN	rs3110453	rs3110453	0	0	0	0	1
BMI	ENSG00000108582	ExN	rs3103305	rs3103305	0	0	0	0	1
BMI	ENSG00000266111	ExN	rs2617867	rs2617867	0	0	0	0	1
BMI	ENSG00000067225	ExN	rs7169264	rs7169264	0	0	0	0	1
BMI	ENSG00000143858	ExN	rs2494115	rs2494115	0	0	0	0	1
BMI	ENSG00000111300	ExN	rs741334	rs741334	0	0	0	0	1
BMI	ENSG00000149292	ExN	rs677642	rs677642	0	0	0	0	1
BMI	ENSG00000141452	ExN	rs1652344	rs1652344	0	0	0	0	1
BMI	ENSG00000141452	ExN	rs1788761	rs1788761	0	0	0	0	1
BMI	ENSG00000170027	ExN	rs9649187	rs9649187	0	0	0	0	1
BMI	ENSG00000170027	ExN	rs71245092	rs71245092	0	0	0	0	1
BMI	ENSG00000103126	ExN	rs1150188	rs1150188	0	0	0	0	1
BMI	ENSG00000100387	ExN	rs9611265	rs9611265	0	0	0	0	1
BMI	ENSG00000162877	ExN	rs823080	rs823080	0	0	0	0	1
BMI	ENSG00000162877	ExN	rs1772143	rs1772143	0	0	0	0	1
BMI	ENSG00000185532	ExN	rs2983371	rs2983371	0	0	0	0	1
BMI	ENSG00000125952	ExN	rs36045499	rs36045499	0	0	0	0	1
BMI	ENSG00000127993	ExN	rs2074121	rs2074121	0	0	0	0	1
BMI	ENSG00000134815	ExN	rs10422426	rs10422426	0	0	0	0	1
BMI	ENSG00000141012	ExN	rs9931073	rs9931073	0	0	0	0	1
BMI	ENSG00000278535	ExN	rs12939690	rs12939690	0	0	0	0	1
BMI	ENSG00000101190	ExN	rs6010784	rs6010784	0	0	0	0	1
BMI	ENSG00000101190	ExN	rs6010786	rs6010786	0	0	0	0	1
BMI	ENSG00000101190	ExN	rs910149	rs910149	0	0	0	0	1
BMI	ENSG00000262155	ExN	rs151272691	rs151272691	0	0	0	0	1
BMI	ENSG00000115232	ExN	rs7575118	rs7575118	0	0	0	0	1
BMI	ENSG00000115232	ExN	rs13016600	rs13016600	0	0	0	0	1
BMI	ENSG00000143970	ExN	rs2384145	rs2384145	0	0	0	0	1
BMI	ENSG00000182013	ExN	rs10422426	rs10422426	0	0	0	0	1
BMI	ENSG00000182667	ExN	rs7939417	rs7939417	0	0	0	0	1
BMI	ENSG00000104899	ExN	rs78566095	rs78566095	0	0	0	0	1
BMI	ENSG00000172247	ExN	rs3817335	rs3817335	0	0	0	0.0001017	0.9999
BMI	ENSG00000165138	ExN	rs580809	rs580809	0	0	0	7.113e-05	0.9999
BMI	ENSG00000115827	ExN	rs3791870	rs3791870	0	0	0	6.019e-05	0.9999
BMI	ENSG00000162836	ExN	rs3766511	rs3766511	0	0	0	0.0002491	0.9998
BMI	ENSG00000185163	ExN	rs7962912	rs7962912	0	0	0	0.0002233	0.9998
BMI	ENSG00000132471	ExN	rs7214628	rs7214628	0	0	0	0.0002982	0.9997
BMI	ENSG00000136928	ExN	rs9919074	rs9919074	0	0	0	0.0008163	0.9992
BMI	ENSG00000183066	ExN	rs6002607	rs6002607	0	0	0	0.001143	0.9989
BMI	ENSG00000170027	ExN	rs28796334	rs28796334	0	0	0	0.001128	0.9989
BMI	ENSG00000157036	ExN	rs13072731	rs13072731	0	0	0	0.001308	0.9987
BMI	ENSG00000183066	ExN	rs6002608	rs6002608	0	0	0	0.00127	0.9987
BMI	ENSG00000157036	ExN	rs2300669	rs2300669	0	0	0	0.001462	0.9985
BMI	ENSG00000162836	ExN	rs34675044	rs34675044	0	0	0	0.001705	0.9983
BMI	ENSG00000141452	ExN	rs2960578	rs2960578	0	0	0	0.001946	0.9981
BMI	ENSG00000141452	ExN	rs1788761	rs2960578	0	0	0	0.002048	0.998
BMI	ENSG00000198156	ExN	rs55830740	rs55830740	0	0	0	0.001997	0.998
BMI	ENSG00000178188	ExN	rs55830740	rs55830740	0	0	0	0.001996	0.998
BMI	ENSG00000058335	ExN	rs11634726	rs11634726	0	0	0	0.001995	0.998
BMI	ENSG00000187595	ExN	rs76453764	rs76453764	0	0	0	0.001984	0.998
BMI	ENSG00000170027	ExN	rs6954694	rs6954694	0	0	0	0.002147	0.9979
BMI	ENSG00000163959	ExN	rs9867369	rs35959625	0	0	0	0.002323	0.9977
BMI	ENSG00000128581	ExN	rs2074686	rs2074686	0	0	0	0.002438	0.9976
BMI	ENSG00000135486	ExN	rs1920046	rs1920045	0	0	0	0.002416	0.9976
BMI	ENSG00000143858	ExN	rs2644119	rs2820316	0	0	0	0.002393	0.9976
BMI	ENSG00000116771	ExN	rs4233537	rs4233535	0	0	0	0.002577	0.9974
BMI	ENSG00000157741	ExN	rs58051473	rs10441416	0	0	0	0.002577	0.9974
BMI	ENSG00000162836	ExN	rs34675044	rs3766511	0	0	0	0.002564	0.9974
BMI	ENSG00000183066	ExN	rs6002608	rs6002607	0	0	0	0.003135	0.9969
BMI	ENSG00000260808	ExN	rs497261	rs497261	0	0	0	0.003293	0.9967
BMI	ENSG00000183066	ExN	rs6002607	rs6002608	0	0	0	0.003483	0.9965
BMI	ENSG00000187664	ExN	rs1064395	rs10423874	0	0	0	0.003999	0.996
BMI	ENSG00000182272	ExN	rs111471551	rs61876285	0	0	0	0.004088	0.9959
BMI	ENSG00000136891	ExN	rs7025938	rs7025938	0	0	0	0.004154	0.9958
BMI	ENSG00000165138	ExN	rs7028766	rs72735326	0	0	0	0.00488	0.9951
BMI	ENSG00000261787	ExN	rs2081649	rs2081649	0	0	0	0.005536	0.9945
BMI	ENSG00000215704	ExN	rs4233537	rs7546668	0	0	0	0.006016	0.994
BMI	ENSG00000261787	ExN	rs2357895	rs2081649	0	0	0	0.006296	0.9937
BMI	ENSG00000128581	ExN	rs1048303	rs2074686	0	0	0	0.006624	0.9934
BMI	ENSG00000197841	ExN	rs456003	rs466115	0	0	0	0.007554	0.9924
BMI	ENSG00000157036	ExN	rs11926767	rs6599205	0	0	0	0.007921	0.9921
BMI	ENSG00000139998	ExN	rs1570296	rs1570296	0	0	0	0.008564	0.9914
BMI	ENSG00000136274	ExN	rs10273049	rs10216006	0	0	0	0.01026	0.9897
BMI	ENSG00000074603	ExN	rs2727103	rs28754583	0	0	0	0.01102	0.989
BMI	ENSG00000132471	ExN	rs59623743	rs7214628	0	0	0	0.0124	0.9876
BMI	ENSG00000139998	ExN	rs11628910	rs1570296	0	0	0	0.01402	0.986
BMI	ENSG00000185163	ExN	rs11246908	rs7962912	0	0	0	0.01771	0.9823
BMI	ENSG00000116771	ExN	rs4233538	rs12741552	0	0	0	0.01768	0.9823
BMI	ENSG00000058335	ExN	rs8024572	rs8041222	0	0	0	0.01877	0.9812
BMI	ENSG00000139998	ExN	rs7149922	rs1570296	0	0	0	0.01921	0.9808
BMI	ENSG00000162836	ExN	rs3766511	rs33965274	0	0	0	0.01988	0.9801
BMI	ENSG00000125520	ExN	rs6089940	rs4809313	0	0	0	0.02208	0.9779
BMI	ENSG00000168778	ExN	rs7972413	rs1515814	0	0	0	0.02272	0.9773
BMI	ENSG00000256269	ExN	rs1786141	rs1784459	0	0	0	0.0422	0.9578
BMI	ENSG00000112139	ExN	rs4714148	rs4714147	0	0	0	0.04215	0.9578
BMI	ENSG00000136928	ExN	rs580809	rs422531	0	0	0	0.04567	0.9543
BMI	ENSG00000074603	ExN	rs12899850	rs10431804	0	0	0	0.05041	0.9496
BMI	ENSG00000130413	ExN	rs34524863	rs35670750	0	0	0	0.05097	0.949
BMI	ENSG00000127993	ExN	rs6962185	rs13231232	0	0	0	0.06638	0.9336
BMI	ENSG00000165138	ExN	rs7035722	rs580809	0	0	0	0.07187	0.9281
BMI	ENSG00000137261	ExN	rs2328829	rs4466246	0	0	0	0.08209	0.9179
BMI	ENSG00000136891	ExN	rs4237195	rs7025938	0	0	0	0.08756	0.9124
BMI	ENSG00000112245	ExN	rs1570315	rs1779765	0	0	0	0.1083	0.8917
BMI	ENSG00000143858	ExN	rs2172935	rs2820316	0	0	0	0.1118	0.8882
BMI	ENSG00000168067	ExN	rs10897518	rs12786214	0	0	0	0.1159	0.8841
BMI	ENSG00000154080	ExN	rs1182168	rs444673	0	0	0	0.1207	0.8793
BMI	ENSG00000165138	ExN	rs7028766	rs9919074	0	0	0	0.1217	0.8783
BMI	ENSG00000162836	ExN	rs34675044	rs33965274	0	0	0	0.1434	0.8566
BMI	ENSG00000278535	ExN	rs8068351	rs17619821	0	0	0	0.1823	0.8177
BMI	ENSG00000142657	InN	rs710137	rs710137	0.1195	0.0335	0.006556	0.0001577	0.8403
BMI	ENSG00000080839	InN	rs7345686	rs2425266	1.655e-07	6.359e-05	0.0001456	0.05407	0.9457
BMI	ENSG00000172081	InN	rs7246088	rs55673118	2.006e-12	7.332e-10	6.565e-05	0.02205	0.9779
BMI	ENSG00000149646	InN	rs77914630	rs77914630	3.61e-13	1.172e-12	0.002083	0.004775	0.9931
BMI	ENSG00000172081	InN	rs55873587	rs55673118	2.343e-19	5.135e-09	7.669e-12	0.1664	0.8336
BMI	ENSG00000198604	InN	rs6571632	rs6571632	2.123e-28	0.1096	1.486e-29	0.005898	0.8845
BMI	ENSG00000198604	InN	rs6571632	rs2185299	7.965e-29	0.04111	1.174e-29	0.004152	0.9547
BMI	ENSG00000137463	InN	rs6819304	rs6850715	1.046e-29	0.04574	1.864e-30	0.006258	0.948
BMI	ENSG00000137463	InN	rs6819304	rs113211102	6.379e-31	0.00279	1.507e-30	0.004606	0.9926
BMI	ENSG00000149646	InN	rs73618600	rs77914630	3.496e-44	3.175e-11	2.017e-34	0.1815	0.8185
BMI	ENSG00000080839	InN	rs7345686	rs7345686	1.732e-47	6.657e-45	9.981e-06	0.00184	0.9982
BMI	ENSG00000155229	InN	rs7096654	rs17109550	3.416e-51	2.546e-15	1.268e-37	0.09264	0.9074
BMI	ENSG00000069849	InN	rs7626159	rs1533499	1.424e-64	1.534e-10	3.741e-56	0.03836	0.9616
BMI	ENSG00000069849	InN	rs7626159	rs7626159	9.506e-81	1.024e-26	2.399e-57	0.0005844	0.9994
BMI	ENSG00000100056	InN	rs56832505	rs56832505	5.998e-84	3.353e-80	3.628e-07	2.789e-05	1
BMI	ENSG00000080839	InN	rs2425269	rs2425266	3.675e-85	6.144e-05	3.234e-82	0.05218	0.9478
BMI	ENSG00000143320	InN	rs3952609	rs3952609	1.896e-87	5.366e-44	2.187e-46	0.004198	0.9958
BMI	ENSG00000133657	InN	rs6762387	rs10933709	1.75e-93	1.405e-50	2.667e-45	0.01945	0.9806
BMI	ENSG00000099875	InN	rs75483641	rs4807203	2.267e-97	0.01346	3.728e-97	0.02019	0.9663
BMI	ENSG00000133657	InN	rs10933709	rs10933709	6.801e-98	1.444e-51	1.037e-49	0.0002017	0.9998
BMI	ENSG00000143320	InN	rs3952609	rs72712119	1.566e-104	4.434e-61	2.599e-46	0.005368	0.9946
BMI	ENSG00000080839	InN	rs2425269	rs7345686	4.156e-125	6.948e-45	2.395e-83	0.002008	0.998
BMI	ENSG00000111271	InN	rs232923	rs233716	1.043e-130	1.563e-63	7.257e-70	0.008894	0.9911
BMI	ENSG00000144785	InN	rs111492967	rs111492967	4.938e-131	7.003e-102	1.41e-32	1.468e-12	1
BMI	ENSG00000149646	InN	rs77914630	rs73618600	4.709e-145	1.528e-144	0.006279	0.01843	0.9753
BMI	ENSG00000149646	InN	rs73618600	rs73618600	1.776e-178	1.613e-145	2.368e-36	0.0001505	0.9998
BMI	ENSG00000137463	InN	rs6819304	rs6819304	2.166e-185	9.475e-158	7.283e-31	0.001188	0.9988
BMI	ENSG00000178951	InN	rs62129276	rs80049923	2.055e-186	0.0002376	1.153e-183	0.1315	0.8682
BMI	ENSG00000149646	InN	rs77914630	rs73620203	4.006e-207	1.3e-206	0.01971	0.06215	0.9181
BMI	ENSG00000241231	InN	rs12496378	rs12496378	4.546e-210	5.432e-08	2.068e-205	0.000472	0.9995
BMI	ENSG00000178951	InN	rs62129276	rs62129276	1.347e-218	1.557e-36	1.73e-185	3.365e-14	1
BMI	ENSG00000149646	InN	rs73618600	rs73620203	1.239e-239	1.125e-206	6.1e-35	0.0535	0.9465
BMI	ENSG00000160161	InN	rs6511008	rs6511008	5.692e-245	0.1104	3.464e-246	0.00495	0.8846
BMI	ENSG00000130511	InN	rs6511008	rs6511008	4.263e-250	8.268e-07	1.031e-246	5.067e-08	1
BMI	ENSG00000099875	InN	rs4807203	rs4807203	1.882e-252	0.002696	3.094e-252	0.002443	0.9949
BMI	ENSG00000080839	InN	rs2425261	rs2425266	3.202e-261	5.711e-06	2.818e-258	0.003032	0.997
BMI	ENSG00000204291	InN	rs701375	rs701375	1.829e-267	1.933e-92	1.893e-178	0	1
BMI	ENSG00000111331	InN	rs11066435	rs11066435	2.452e-278	8.911e-129	5.503e-153	0	1
BMI	ENSG00000088854	InN	rs186916205	rs79812975	3.41e-288	6.664e-280	1.123e-10	0.01998	0.98
BMI	ENSG00000101493	InN	rs62094262	rs62094262	2.642e-301	1.775e-176	2.976e-128	0	1
BMI	ENSG00000108474	InN	rs8082656	rs8082656	0	5.93E-323	0	8.263e-05	0.9999
BMI	ENSG00000099875	InN	rs78463393	rs75580960	0	0.1886	0	0.008054	0.8033
BMI	ENSG00000179859	InN	rs11655902	rs35311448	0	0.02198	0	0.03009	0.9479
BMI	ENSG00000179859	InN	rs4792058	rs35311448	0	0.004392	0	0.004409	0.9912
BMI	ENSG00000179859	InN	rs4792061	rs35311448	0	0.004331	0	0.004321	0.9913
BMI	ENSG00000197566	InN	rs11657160	rs2324082	0	0.001395	0	0.097	0.9016
BMI	ENSG00000197566	InN	rs1075901	rs2324082	0	0.001112	0	0.07693	0.922
BMI	ENSG00000104983	InN	rs12978806	rs12978806	0	9.479e-05	0	0.0007192	0.9992
BMI	ENSG00000170473	InN	rs1689510	rs1689510	0	8.371e-08	0	0.002265	0.9977
BMI	ENSG00000125827	InN	rs813467	rs813467	0	1.54e-10	0	3.588e-06	1
BMI	ENSG00000273084	InN	rs73333869	rs73333869	0	1.637e-11	0	1.129e-09	1
BMI	ENSG00000156959	InN	rs7613074	rs59938791	0	1.016e-12	0	0.03811	0.9619
BMI	ENSG00000179859	InN	rs11655902	rs4792058	0	3.884e-13	0	0.09155	0.9085
BMI	ENSG00000156959	InN	rs59938791	rs59938791	0	1.338e-13	0	0.00328	0.9967
BMI	ENSG00000179859	InN	rs4792061	rs4792058	0	2.759e-14	0	0.00464	0.9954
BMI	ENSG00000179859	InN	rs4792058	rs4792058	0	2.587e-14	0	0.004226	0.9958
BMI	ENSG00000104915	InN	rs66630592	rs66630592	0	5.109e-22	0	0	1
BMI	ENSG00000188112	InN	rs35665529	rs35665529	0	5.05e-29	0	0	1
BMI	ENSG00000179859	InN	rs11655902	rs11655902	0	4.189e-30	0	1.172e-08	1
BMI	ENSG00000196296	InN	rs183529	rs183529	0	3.035e-45	0	0	1
BMI	ENSG00000144785	InN	rs79101914	rs79101914	0	8.894e-46	3.75E-316	0.001996	0.998
BMI	ENSG00000151834	InN	rs62304755	rs62304755	0	2.417e-52	0	0.0004424	0.9996
BMI	ENSG00000162687	InN	rs2759663	rs2759663	0	1.53e-59	0	0	1
BMI	ENSG00000101079	InN	rs221311	rs221311	0	8.283e-64	6.613e-296	6.64e-05	0.9999
BMI	ENSG00000111271	InN	rs233716	rs233716	0	5.443e-64	0	0.001792	0.9982
BMI	ENSG00000145194	InN	rs1709649	rs1709649	0	9.962e-71	0	2.085e-09	1
BMI	ENSG00000130935	InN	rs9895620	rs9892414	0	7.62e-73	0	0.04929	0.9507
BMI	ENSG00000104687	InN	rs2553256	rs2553256	0	9.6e-85	0	0	1
BMI	ENSG00000153944	InN	rs4793887	rs4793887	0	4.466e-89	0	0	1
BMI	ENSG00000089022	InN	rs2189272	rs886349	0	6.456e-113	0	0.06371	0.9363
BMI	ENSG00000089022	InN	rs2384035	rs886349	0	5.311e-114	0	0.003401	0.9966
BMI	ENSG00000089022	InN	rs886349	rs886349	0	3.628e-114	0	0.001688	0.9983
BMI	ENSG00000089022	InN	rs11066412	rs11066412	0	1.242e-115	0	0	1
BMI	ENSG00000169241	InN	rs151107921	rs151107921	0	2.559e-122	0	0	1
BMI	ENSG00000114770	InN	rs1709649	rs1709649	0	4.341e-130	0	1.723e-05	1
BMI	ENSG00000114770	InN	rs1709642	rs1709642	0	9.196e-136	0	5.211e-13	1
BMI	ENSG00000145194	InN	rs1709642	rs1709642	0	8.584e-137	0	0	1
BMI	ENSG00000227888	InN	rs375541362	rs375541362	0	2.01e-140	8.396e-243	0	1
BMI	ENSG00000104059	InN	rs11854383	rs59971570	0	1.057e-238	0	0.002259	0.9977
BMI	ENSG00000162385	InN	rs643806	rs643806	0	1.23e-240	0	0.001599	0.9984
BMI	ENSG00000149292	InN	rs677642	rs677642	0	1.679e-246	0	0	1
BMI	ENSG00000196844	InN	rs79081778	rs10790801	0	0	0.1159	0.003762	0.8804
BMI	ENSG00000187778	InN	rs2162317	rs11168690	0	0	0.01038	0.0914	0.8982
BMI	ENSG00000187778	InN	rs2162317	rs10783274	0	0	0.003749	0.03172	0.9645
BMI	ENSG00000135407	InN	rs10467124	rs1385526	0	0	0.002364	0.02349	0.9741
BMI	ENSG00000160111	InN	rs9973265	rs73512449	0	0	0.001116	0.007033	0.9919
BMI	ENSG00000101079	InN	rs221310	rs170237	0	0	4.957e-05	0.04012	0.9598
BMI	ENSG00000196844	InN	rs2230278	rs10790801	0	0	1.117e-07	0.01603	0.984
BMI	ENSG00000088854	InN	rs186916205	rs186916205	0	0	1.277e-11	0.0004971	0.9995
BMI	ENSG00000052126	InN	rs11044176	rs11044176	0	0	6.96e-12	0.002506	0.9975
BMI	ENSG00000160111	InN	rs73512449	rs73512449	0	0	3.37e-13	5.275e-14	1
BMI	ENSG00000284057	InN	rs7939460	rs1944104	0	0	2.678e-20	0.01667	0.9833
BMI	ENSG00000284057	InN	rs7939460	rs4146891	0	0	2.097e-20	0.01262	0.9874
BMI	ENSG00000187778	InN	rs11168691	rs11168690	0	0	9.499e-21	0.01718	0.9828
BMI	ENSG00000052126	InN	rs10841036	rs10841036	0	0	1.271e-30	0	1
BMI	ENSG00000225526	InN	rs299641	rs299641	0	0	1.437e-31	6.89e-10	1
BMI	ENSG00000185015	InN	rs1479094	rs1479094	0	0	9.234e-43	4.025e-12	1
BMI	ENSG00000284057	InN	rs4146891	rs4146891	0	0	8.646e-43	0.001819	0.9982
BMI	ENSG00000185015	InN	rs1479092	rs1479092	0	0	8.333e-53	0.0003114	0.9997
BMI	ENSG00000165637	InN	rs74149419	rs74149419	0	0	5.607e-56	0	1
BMI	ENSG00000160963	InN	rs9655769	rs9655769	0	0	6.377e-59	0	1
BMI	ENSG00000198547	InN	rs35532158	rs35532158	0	0	9.752e-73	6.639e-14	1
BMI	ENSG00000236279	InN	rs13233916	rs13233916	0	0	2.292e-115	3.306e-09	1
BMI	ENSG00000251396	InN	rs6986434	rs6986434	0	0	3.73e-168	2.798e-07	1
BMI	ENSG00000188130	InN	rs73187284	rs73187284	0	0	4.603e-177	1.091e-14	1
BMI	ENSG00000170633	InN	rs4767915	rs4767915	0	0	1.333e-179	0.002826	0.9972
BMI	ENSG00000163902	InN	rs12635488	rs12635488	0	0	8.521e-182	0.0002448	0.9998
BMI	ENSG00000163902	InN	rs2245626	rs11718130	0	0	3.947e-183	0.1367	0.8633
BMI	ENSG00000149782	InN	rs540389	rs540389	0	0	2.518e-186	2.17e-06	1
BMI	ENSG00000149782	InN	rs480211	rs480211	0	0	9.465e-205	0.0005029	0.9995
BMI	ENSG00000170633	InN	rs11065155	rs4767915	0	0	4.182e-213	0.005027	0.995
BMI	ENSG00000159961	InN	rs56030330	rs56030330	0	0	1.986e-225	0	1
BMI	ENSG00000141527	InN	rs117628798	rs117628798	0	0	5.639e-233	0	1
BMI	ENSG00000139725	InN	rs145991317	rs145991317	0	0	5.42e-279	9.797e-07	1
BMI	ENSG00000139725	InN	rs113933202	rs143426366	0	0	1.476e-285	0.03589	0.9641
BMI	ENSG00000139725	InN	rs113933202	rs145991317	0	0	1.961e-286	0.003031	0.997
BMI	ENSG00000113212	InN	rs7715538	rs7715538	0	0	0	4.252e-05	1
BMI	ENSG00000179115	InN	rs8110185	rs8110185	0	0	0	1.827e-05	1
BMI	ENSG00000179115	InN	rs10423787	rs10423787	0	0	0	1.028e-05	1
BMI	ENSG00000239440	InN	rs3821548	rs3821548	0	0	0	1.003e-05	1
BMI	ENSG00000213930	InN	rs10972161	rs10972161	0	0	0	9.163e-06	1
BMI	ENSG00000125618	InN	rs2276561	rs2276561	0	0	0	9.046e-06	1
BMI	ENSG00000163867	InN	rs704153	rs704153	0	0	0	5.963e-06	1
BMI	ENSG00000113212	InN	rs10051345	rs10051345	0	0	0	4.927e-06	1
BMI	ENSG00000178252	InN	rs13324950	rs13324950	0	0	0	4.351e-06	1
BMI	ENSG00000169519	InN	rs35697240	rs35697240	0	0	0	3.628e-06	1
BMI	ENSG00000213930	InN	rs4878582	rs4878582	0	0	0	2.288e-06	1
BMI	ENSG00000066336	InN	rs4752856	rs4752856	0	0	0	1.344e-06	1
BMI	ENSG00000135241	InN	rs10269803	rs10269803	0	0	0	5.849e-07	1
BMI	ENSG00000198597	InN	rs60743458	rs60743458	0	0	0	6.284e-08	1
BMI	ENSG00000073008	InN	rs11673000	rs11673000	0	0	0	5.902e-08	1
BMI	ENSG00000159915	InN	rs11673000	rs11673000	0	0	0	5.902e-08	1
BMI	ENSG00000135241	InN	rs1721908	rs1721908	0	0	0	3.801e-08	1
BMI	ENSG00000111011	InN	rs1818050	rs1818050	0	0	0	1.988e-08	1
BMI	ENSG00000115568	InN	rs6725931	rs6725931	0	0	0	1.429e-08	1
BMI	ENSG00000143155	InN	rs10918669	rs10918669	0	0	0	3.152e-09	1
BMI	ENSG00000167549	InN	rs216485	rs216485	0	0	0	1.158e-09	1
BMI	ENSG00000173838	InN	rs3817181	rs3817181	0	0	0	5.252e-10	1
BMI	ENSG00000167549	InN	rs216463	rs216463	0	0	0	5.563e-11	1
BMI	ENSG00000181904	InN	rs10056247	rs10056247	0	0	0	3.676e-11	1
BMI	ENSG00000115138	InN	rs564667	rs564667	0	0	0	1.088e-11	1
BMI	ENSG00000141431	InN	rs1032081	rs1032081	0	0	0	1.031e-11	1
BMI	ENSG00000204084	InN	rs3790623	rs3790623	0	0	0	9.542e-12	1
BMI	ENSG00000166896	InN	rs1678509	rs1678509	0	0	0	6.759e-12	1
BMI	ENSG00000169519	InN	rs6484358	rs6484358	0	0	0	4.948e-12	1
BMI	ENSG00000105639	InN	rs10424419	rs10424419	0	0	0	8.331e-13	1
BMI	ENSG00000183426	InN	rs4985154	rs4985154	0	0	0	2.619e-13	1
BMI	ENSG00000101327	InN	rs2068447	rs2068447	0	0	0	2.619e-13	1
BMI	ENSG00000101327	InN	rs6081962	rs6081962	0	0	0	5.821e-14	1
BMI	ENSG00000104765	InN	rs6981016	rs6981016	0	0	0	5.093e-14	1
BMI	ENSG00000213930	InN	rs56178940	rs56178940	0	0	0	2.183e-14	1
BMI	ENSG00000151665	InN	rs35449212	rs35449212	0	0	0	7.276e-15	1
BMI	ENSG00000157916	InN	rs7537581	rs7537581	0	0	0	0	1
BMI	ENSG00000157916	InN	rs4648450	rs4648450	0	0	0	0	1
BMI	ENSG00000143155	InN	rs7418469	rs7418469	0	0	0	0	1
BMI	ENSG00000103353	InN	rs12445719	rs12445719	0	0	0	0	1
BMI	ENSG00000138594	InN	rs2440376	rs2440376	0	0	0	0	1
BMI	ENSG00000138594	InN	rs2456532	rs2456532	0	0	0	0	1
BMI	ENSG00000158691	InN	rs28360499	rs28360499	0	0	0	0	1
BMI	ENSG00000251503	InN	rs2791643	rs2791643	0	0	0	0	1
BMI	ENSG00000139517	InN	rs9507983	rs9507983	0	0	0	0	1
BMI	ENSG00000136854	InN	rs7870976	rs7870976	0	0	0	0	1
BMI	ENSG00000136854	InN	rs12684797	rs12684797	0	0	0	0	1
BMI	ENSG00000166024	InN	rs7090595	rs7090595	0	0	0	0	1
BMI	ENSG00000177963	InN	rs79979374	rs79979374	0	0	0	0	1
BMI	ENSG00000177963	InN	rs79255845	rs79255845	0	0	0	0	1
BMI	ENSG00000103148	InN	rs2858016	rs2858016	0	0	0	0	1
BMI	ENSG00000181904	InN	rs4958191	rs4958191	0	0	0	0	1
BMI	ENSG00000181904	InN	rs2241699	rs2241699	0	0	0	0	1
BMI	ENSG00000167840	InN	rs9635707	rs9635707	0	0	0	0	1
BMI	ENSG00000104899	InN	rs1990213	rs1990213	0	0	0	0	1
BMI	ENSG00000104899	InN	rs78566095	rs78566095	0	0	0	0	1
BMI	ENSG00000139428	InN	rs12423752	rs12423752	0	0	0	0	1
BMI	ENSG00000153237	InN	rs55905929	rs55905929	0	0	0	0	1
BMI	ENSG00000055070	InN	rs10927823	rs10927823	0	0	0	0	1
BMI	ENSG00000162877	InN	rs823080	rs823080	0	0	0	0	1
BMI	ENSG00000162877	InN	rs1772143	rs1772143	0	0	0	0	1
BMI	ENSG00000005238	InN	rs7865283	rs7865283	0	0	0	0	1
BMI	ENSG00000167549	InN	rs60006290	rs60006290	0	0	0	0	1
BMI	ENSG00000228126	InN	rs34609268	rs34609268	0	0	0	0	1
BMI	ENSG00000183426	InN	rs4985152	rs4985152	0	0	0	0	1
BMI	ENSG00000196510	InN	rs36005925	rs36005925	0	0	0	0	1
BMI	ENSG00000103126	InN	rs1150188	rs1150188	0	0	0	0	1
BMI	ENSG00000103126	InN	rs214249	rs214249	0	0	0	0	1
BMI	ENSG00000062038	InN	rs8055800	rs8055800	0	0	0	0	1
BMI	ENSG00000145730	InN	rs249496	rs249496	0	0	0	0	1
BMI	ENSG00000151665	InN	rs4952834	rs4952834	0	0	0	0	1
BMI	ENSG00000166896	InN	rs11172247	rs11172247	0	0	0	0	1
BMI	ENSG00000160404	InN	rs79670018	rs79670018	0	0	0	0	1
BMI	ENSG00000158321	InN	rs10245786	rs10245786	0	0	0	0	1
BMI	ENSG00000271904	InN	rs112862634	rs112862634	0	0	0	0	1
BMI	ENSG00000271904	InN	rs13161518	rs13161518	0	0	0	0.0001056	0.9999
BMI	ENSG00000101327	InN	rs947437	rs947437	0	0	0	8.514e-05	0.9999
BMI	ENSG00000135241	InN	rs1524277	rs1524277	0	0	0	0.0002214	0.9998
BMI	ENSG00000066336	InN	rs3817335	rs3817335	0	0	0	0.000211	0.9998
BMI	ENSG00000113212	InN	rs1529693	rs1529693	0	0	0	0.0003218	0.9997
BMI	ENSG00000266490	InN	rs216440	rs216440	0	0	0	0.0003117	0.9997
BMI	ENSG00000099364	InN	rs3814884	rs3814884	0	0	0	0.0007025	0.9993
BMI	ENSG00000169087	InN	rs16834430	rs16834430	0	0	0	0.0006738	0.9993
BMI	ENSG00000023892	InN	rs9380529	rs9380529	0	0	0	0.00102	0.999
BMI	ENSG00000257398	InN	rs2216291	rs2216291	0	0	0	0.001517	0.9985
BMI	ENSG00000124574	InN	rs9296389	rs9296389	0	0	0	0.001454	0.9985
BMI	ENSG00000169087	InN	rs16834431	rs16834430	0	0	0	0.002009	0.998
BMI	ENSG00000167549	InN	rs216479	rs216479	0	0	0	0.001996	0.998
BMI	ENSG00000115568	InN	rs10932799	rs1567931	0	0	0	0.001996	0.998
BMI	ENSG00000167840	InN	rs4790709	rs4790709	0	0	0	0.002709	0.9973
BMI	ENSG00000257398	InN	rs9888416	rs2216291	0	0	0	0.002694	0.9973
BMI	ENSG00000278535	InN	rs17619821	rs17619821	0	0	0	0.002752	0.9972
BMI	ENSG00000143374	InN	rs111291031	rs11809332	0	0	0	0.003363	0.9966
BMI	ENSG00000100614	InN	rs2349698	rs1950777	0	0	0	0.003354	0.9966
BMI	ENSG00000177963	InN	rs111471551	rs61876285	0	0	0	0.003897	0.9961
BMI	ENSG00000139974	InN	rs9323375	rs9323376	0	0	0	0.004002	0.996
BMI	ENSG00000122692	InN	rs139891984	rs143471016	0	0	0	0.003986	0.996
BMI	ENSG00000139974	InN	rs9323376	rs9323376	0	0	0	0.003975	0.996
BMI	ENSG00000278535	InN	rs12939690	rs34874411	0	0	0	0.005733	0.9943
BMI	ENSG00000108474	InN	rs7503620	rs3744330	0	0	0	0.005695	0.9943
BMI	ENSG00000278535	InN	rs8068351	rs17619821	0	0	0	0.006745	0.9933
BMI	ENSG00000009844	InN	rs6934396	rs2225906	0	0	0	0.009141	0.9909
BMI	ENSG00000113212	InN	rs7715538	rs1529693	0	0	0	0.01224	0.9878
BMI	ENSG00000156860	InN	rs3814884	rs4788210	0	0	0	0.01266	0.9873
BMI	ENSG00000266490	InN	rs216423	rs216440	0	0	0	0.01282	0.9872
BMI	ENSG00000143374	InN	rs11799813	rs112301153	0	0	0	0.01352	0.9865
BMI	ENSG00000124574	InN	rs9394908	rs9296390	0	0	0	0.01399	0.986
BMI	ENSG00000132763	InN	rs11211243	rs7527079	0	0	0	0.0154	0.9846
BMI	ENSG00000167925	InN	rs11656097	rs35406806	0	0	0	0.0159	0.9841
BMI	ENSG00000061492	InN	rs7716275	rs7703938	0	0	0	0.01842	0.9816
BMI	ENSG00000132763	InN	rs946524	rs7527079	0	0	0	0.0252	0.9748
BMI	ENSG00000132763	InN	rs4073847	rs4660906	0	0	0	0.02621	0.9738
BMI	ENSG00000132763	InN	rs4660905	rs4660906	0	0	0	0.02978	0.9702
BMI	ENSG00000169592	InN	rs3814884	rs4788210	0	0	0	0.02986	0.9701
BMI	ENSG00000115138	InN	rs2918630	rs2438679	0	0	0	0.03514	0.9649
BMI	ENSG00000101327	InN	rs4142029	rs6081974	0	0	0	0.03721	0.9628
BMI	ENSG00000156860	InN	rs11150580	rs9924686	0	0	0	0.04097	0.959
BMI	ENSG00000124574	InN	rs9349235	rs9296390	0	0	0	0.04873	0.9513
BMI	ENSG00000169592	InN	rs11150580	rs9924686	0	0	0	0.07287	0.9271
BMI	ENSG00000113212	InN	rs1529693	rs7715538	0	0	0	0.08794	0.9121
BMI	ENSG00000254538	InN	rs28815500	rs7824970	0	0	0	0.09334	0.9067
BMI	ENSG00000169087	InN	rs16834430	rs55795951	0	0	0	0.1206	0.8794
BMI	ENSG00000009844	InN	rs1572606	rs2225906	0	0	0	0.1326	0.8674
BMI	ENSG00000125618	InN	rs902696	rs12612729	0	0	0	0.1437	0.8563
BMI	ENSG00000139517	InN	rs7318817	rs9512996	0	0	0	0.1753	0.8247
BMI	ENSG00000121053	Microglia	rs792387	rs792387	0.03027	0.003308	0.01798	6.79e-05	0.9484
BMI	ENSG00000129450	Microglia	rs75380847	rs75380847	0.0005701	0.0002248	0.01004	0.001984	0.9872
BMI	ENSG00000169981	Microglia	rs7617515	rs4282101	9.712e-23	3.048e-19	4.404e-05	0.1365	0.8635
BMI	ENSG00000169981	Microglia	rs7617515	rs6441849	1.725e-23	5.415e-20	1.942e-05	0.05906	0.9409
BMI	ENSG00000132792	Microglia	rs7345686	rs2425269	6.468e-30	2.743e-27	1.429e-05	0.004069	0.9959
BMI	ENSG00000121058	Microglia	rs9894704	rs7223058	1.564e-31	7.998e-05	8.669e-30	0.002439	0.9975
BMI	ENSG00000172766	Microglia	rs6563821	rs6563821	2.234e-39	6.232e-07	7.289e-36	3.309e-05	1
BMI	ENSG00000175066	Microglia	rs2681695	rs2681695	1.285e-68	9.355e-16	3.448e-56	0.0005108	0.9995
BMI	ENSG00000107164	Microglia	rs72766844	rs2027172	6.884e-78	6.167e-78	0.09022	0.07917	0.8306
BMI	ENSG00000198842	Microglia	rs16858601	rs4657639	1.311e-79	4.413e-40	1.496e-41	0.04847	0.9515
BMI	ENSG00000178297	Microglia	rs3746289	rs886881	1.035e-86	3.085e-76	6.154e-13	0.01637	0.9836
BMI	ENSG00000198842	Microglia	rs16858601	rs16858601	2.604e-93	8.769e-54	5.94e-43	0	1
BMI	ENSG00000135913	Microglia	rs4674349	rs7571111	6.898e-98	1.121e-21	3.458e-79	0.00363	0.9964
BMI	ENSG00000135913	Microglia	rs4674348	rs4674348	3.926e-101	1.143e-24	7.55e-80	0.0001986	0.9998
BMI	ENSG00000104881	Microglia	rs117016571	rs117016571	2.73e-103	0.05615	1.839e-104	0.001898	0.942
BMI	ENSG00000135913	Microglia	rs4674349	rs4674349	1.374e-103	2.234e-27	1.852e-79	0.001014	0.999
BMI	ENSG00000224397	Microglia	rs6067635	rs12481456	1.831e-119	5.741e-51	3.526e-71	0.009073	0.9909
BMI	ENSG00000224397	Microglia	rs6067635	rs68085051	2.379e-120	7.458e-52	3.527e-71	0.009078	0.9909
BMI	ENSG00000131051	Microglia	rs6071089	rs6071089	1.125e-138	3.109e-139	0.009808	0.0007315	0.9895
BMI	ENSG00000060749	Microglia	rs224663	rs172797	1.089e-176	0.0003125	1.663e-175	0.002779	0.9969
BMI	ENSG00000122257	Microglia	rs72783809	rs72783809	9.091e-183	4.438e-25	4.096e-161	4.206e-15	1
BMI	ENSG00000060749	Microglia	rs172797	rs172797	3.637e-190	0.0002245	5.555e-189	0.001432	0.9983
BMI	ENSG00000126460	Microglia	rs1150927	rs1150927	8.537e-210	3.104e-129	5.501e-84	7.884e-13	1
BMI	ENSG00000167711	Microglia	rs17291738	rs36040175	1.817e-301	3.103e-39	4.323e-265	0.005396	0.9946
BMI	ENSG00000135365	Microglia	rs10838447	rs10838448	0	4.05E-319	1.844e-235	0.002201	0.9978
BMI	ENSG00000136936	Microglia	rs10987082	rs10987082	0	0.01429	0	0.00197	0.9837
BMI	ENSG00000136936	Microglia	rs10987083	rs10987082	0	0.01429	0	0.00197	0.9837
BMI	ENSG00000168995	Microglia	rs35112940	rs138894449	0	2.251e-07	0	0.004804	0.9952
BMI	ENSG00000168995	Microglia	rs35112940	rs2134068	0	4.711e-10	0	0.06818	0.9318
BMI	ENSG00000169203	Microglia	rs183529	rs183529	0	1.947e-10	0	3.447e-10	1
BMI	ENSG00000148950	Microglia	rs11031652	rs2418581	0	4.799e-11	0	0.02071	0.9793
BMI	ENSG00000159348	Microglia	rs76985528	rs3900966	0	1.925e-18	0	0.01938	0.9806
BMI	ENSG00000268043	Microglia	rs11240103	rs75354520	0	3.637e-19	0	0.003263	0.9967
BMI	ENSG00000268043	Microglia	rs75354520	rs75354520	0	2.641e-19	0	0.001821	0.9982
BMI	ENSG00000159348	Microglia	rs76985528	rs76985528	0	2.792e-20	0	0.001277	0.9987
BMI	ENSG00000268043	Microglia	rs75354520	rs11240103	0	4.929e-21	0	0.002153	0.9978
BMI	ENSG00000168995	Microglia	rs35112940	rs35112940	0	4.699e-21	0	0.0002094	0.9998
BMI	ENSG00000268043	Microglia	rs11240103	rs11240103	0	3.958e-21	0	0.001334	0.9987
BMI	ENSG00000106397	Microglia	rs1006769	rs3919482	0	1.996e-52	0	0.01299	0.987
BMI	ENSG00000171700	Microglia	rs6062884	rs6062884	0	8.393e-89	0	2.724e-05	1
BMI	ENSG00000064932	Microglia	rs78463393	rs78463393	0	1.516e-105	0	0	1
BMI	ENSG00000089154	Microglia	rs75905531	rs75905531	0	3.871e-116	1.043e-217	0	1
BMI	ENSG00000157388	Microglia	rs55999888	rs55999888	0	7.023e-136	0	0	1
BMI	ENSG00000159788	Microglia	rs55975608	rs2269498	0	2.152e-138	0	0.01052	0.9895
BMI	ENSG00000159788	Microglia	rs2269498	rs2269498	0	4.09e-139	0	0.0003761	0.9996
BMI	ENSG00000157388	Microglia	rs1531876	rs1531876	0	4.014e-155	0	0	1
BMI	ENSG00000100941	Microglia	rs17769369	rs17769369	0	1.192e-162	0	0.001051	0.9989
BMI	ENSG00000168488	Microglia	rs183529	rs183529	0	1.029e-166	0	0	1
BMI	ENSG00000140987	Microglia	rs10445038	rs10445038	0	5.752e-169	1.366e-218	0	1
BMI	ENSG00000089154	Microglia	rs79225028	rs79225028	0	1.232e-171	9.164e-194	0	1
BMI	ENSG00000132792	Microglia	rs2425261	rs2425266	0	2.963e-185	1.067e-257	0.01706	0.9829
BMI	ENSG00000204406	Microglia	rs10173096	rs10173096	0	1.568e-248	0	0	1
BMI	ENSG00000261210	Microglia	rs11639691	rs11639691	0	1.654e-286	0	0	1
BMI	ENSG00000108001	Microglia	rs562950	rs12355059	0	0	0.1202	0.07701	0.8028
BMI	ENSG00000140153	Microglia	rs58041440	rs1959119	0	0	0.01426	0.04394	0.9418
BMI	ENSG00000125779	Microglia	rs79481729	rs113563049	0	0	5.157e-10	0.005091	0.9949
BMI	ENSG00000125779	Microglia	rs79481729	rs79481729	0	0	2.055e-10	0.0008229	0.9992
BMI	ENSG00000125779	Microglia	rs857252	rs113563049	0	0	7.986e-11	0.03572	0.9643
BMI	ENSG00000106560	Microglia	rs6944927	rs6945717	0	0	1.208e-14	0.004823	0.9952
BMI	ENSG00000106560	Microglia	rs6944927	rs6944927	0	0	6.409e-15	0.001617	0.9984
BMI	ENSG00000167994	Microglia	rs174565	rs174565	0	0	1.636e-20	1.804e-06	1
BMI	ENSG00000101463	Microglia	rs11697115	rs11697115	0	0	6.191e-92	2.91e-14	1
BMI	ENSG00000175938	Microglia	rs4889549	rs9927374	0	0	7.3e-100	0.1113	0.8887
BMI	ENSG00000135945	Microglia	rs7588059	rs7588059	0	0	1.191e-186	9.286e-08	1
BMI	ENSG00000135926	Microglia	rs3806557	rs3806557	0	0	1.863e-242	0	1
BMI	ENSG00000064932	Microglia	rs4807203	rs4807203	0	0	1.396e-252	0	1
BMI	ENSG00000284418	Microglia	rs7857147	rs7857147	0	0	6.695e-294	0	1
BMI	ENSG00000112282	Microglia	rs2781621	rs2781621	0	0	0	2.951e-05	1
BMI	ENSG00000137877	Microglia	rs2925337	rs2925337	0	0	0	2.076e-05	1
BMI	ENSG00000188603	Microglia	rs9926245	rs9926245	0	0	0	1.239e-06	1
BMI	ENSG00000214511	Microglia	rs2878772	rs2878772	0	0	0	9.962e-07	1
BMI	ENSG00000140326	Microglia	rs2695164	rs2695164	0	0	0	5.915e-07	1
BMI	ENSG00000112096	Microglia	rs487152	rs487152	0	0	0	2.019e-07	1
BMI	ENSG00000250955	Microglia	rs13179048	rs13179048	0	0	0	1.988e-07	1
BMI	ENSG00000137877	Microglia	rs16972089	rs16972089	0	0	0	7.052e-08	1
BMI	ENSG00000112282	Microglia	rs2608954	rs2608954	0	0	0	3.209e-09	1
BMI	ENSG00000112096	Microglia	rs487060	rs487060	0	0	0	1.362e-09	1
BMI	ENSG00000173699	Microglia	rs71415740	rs71415740	0	0	0	9.467e-11	1
BMI	ENSG00000178761	Microglia	rs34838454	rs34838454	0	0	0	9.401e-12	1
BMI	ENSG00000112282	Microglia	rs3756786	rs3756786	0	0	0	2.183e-12	1
BMI	ENSG00000018280	Microglia	rs7607369	rs7607369	0	0	0	1.746e-13	1
BMI	ENSG00000064489	Microglia	rs138701246	rs138701246	0	0	0	3.638e-15	1
BMI	ENSG00000064932	Microglia	rs2072305	rs2072305	0	0	0	0	1
BMI	ENSG00000197912	Microglia	rs9931073	rs9931073	0	0	0	0	1
BMI	ENSG00000113580	Microglia	rs3866875	rs3866875	0	0	0	0	1
BMI	ENSG00000113580	Microglia	rs3866876	rs3866876	0	0	0	0	1
BMI	ENSG00000261008	Microglia	rs4788598	rs4788598	0	0	0	0	1
BMI	ENSG00000078747	Microglia	rs17405840	rs17405840	0	0	0	0	1
BMI	ENSG00000173699	Microglia	rs34124733	rs34124733	0	0	0	0	1
BMI	ENSG00000103148	Microglia	rs2858016	rs2858016	0	0	0	0	1
BMI	ENSG00000182606	Microglia	rs7641389	rs7641389	0	0	0	0	1
BMI	ENSG00000117481	Microglia	rs12137934	rs12137934	0	0	0	0	1
BMI	ENSG00000116691	Microglia	rs1148478	rs1148478	0	0	0	0	1
BMI	ENSG00000267313	Microglia	rs1788988	rs1788988	0	0	0	0	1
BMI	ENSG00000119977	Microglia	rs512766	rs512766	0	0	0	0	1
BMI	ENSG00000186350	Microglia	rs577905	rs577905	0	0	0	0	1
BMI	ENSG00000186350	Microglia	rs1778991	rs1778991	0	0	0	0	1
BMI	ENSG00000140326	Microglia	rs16972089	rs16972089	0	0	0	0	1
BMI	ENSG00000121988	Microglia	rs2056296	rs2056296	0	0	0	0	1
BMI	ENSG00000250955	Microglia	rs4869272	rs4869272	0	0	0	0	1
BMI	ENSG00000112282	Microglia	rs3756784	rs3756784	0	0	0	0	1
BMI	ENSG00000018280	Microglia	rs10189479	rs10189479	0	0	0	0	1
BMI	ENSG00000010704	Microglia	rs2393805	rs2393805	0	0	0	0	1
BMI	ENSG00000010704	Microglia	rs12199012	rs12199012	0	0	0	0	1
BMI	ENSG00000149187	Microglia	rs4752856	rs4752856	0	0	0	0	1
BMI	ENSG00000151164	Microglia	rs36005925	rs36005925	0	0	0	0	1
BMI	ENSG00000115866	Microglia	rs12475139	rs12475139	0	0	0	0	1
BMI	ENSG00000149187	Microglia	rs3817335	rs3817335	0	0	0	0.0001489	0.9999
BMI	ENSG00000243943	Microglia	rs7570476	rs7570476	0	0	0	8.829e-05	0.9999
BMI	ENSG00000140455	Microglia	rs4984280	rs4984280	0	0	0	0.0005813	0.9994
BMI	ENSG00000085871	Microglia	rs769669	rs769669	0	0	0	0.001197	0.9988
BMI	ENSG00000167600	Microglia	rs7253791	rs7253791	0	0	0	0.001152	0.9988
BMI	ENSG00000112096	Microglia	rs486359	rs486359	0	0	0	0.001427	0.9986
BMI	ENSG00000177084	Microglia	rs74386341	rs74386341	0	0	0	0.001509	0.9985
BMI	ENSG00000119514	Microglia	rs913915	rs913915	0	0	0	0.00145	0.9985
BMI	ENSG00000262633	Microglia	rs7211357	rs7211357	0	0	0	0.001996	0.998
BMI	ENSG00000262633	Microglia	rs7211357	rs7213084	0	0	0	0.001996	0.998
BMI	ENSG00000103811	Microglia	rs11634726	rs11634726	0	0	0	0.001995	0.998
BMI	ENSG00000188603	Microglia	rs13331170	rs3859172	0	0	0	0.002443	0.9976
BMI	ENSG00000119514	Microglia	rs4743355	rs913915	0	0	0	0.002681	0.9973
BMI	ENSG00000163507	Microglia	rs2715715	rs1447712	0	0	0	0.003021	0.997
BMI	ENSG00000085871	Microglia	rs769670	rs769669	0	0	0	0.003829	0.9962
BMI	ENSG00000011405	Microglia	rs10766331	rs6486298	0	0	0	0.004005	0.996
BMI	ENSG00000085871	Microglia	rs6536603	rs6536603	0	0	0	0.004197	0.9958
BMI	ENSG00000137513	Microglia	rs10899470	rs10899468	0	0	0	0.006474	0.9935
BMI	ENSG00000140455	Microglia	rs1905939	rs4984280	0	0	0	0.00683	0.9932
BMI	ENSG00000188603	Microglia	rs9926245	rs7191618	0	0	0	0.00725	0.9928
BMI	ENSG00000137513	Microglia	rs10793300	rs10793299	0	0	0	0.01583	0.9842
BMI	ENSG00000103811	Microglia	rs8024572	rs8041222	0	0	0	0.0159	0.9841
BMI	ENSG00000011405	Microglia	rs10832642	rs7935041	0	0	0	0.01672	0.9833
BMI	ENSG00000166478	Microglia	rs10840100	rs4929927	0	0	0	0.02095	0.979
BMI	ENSG00000171819	Microglia	rs6701524	rs12075896	0	0	0	0.02271	0.9773
BMI	ENSG00000137877	Microglia	rs2925337	rs2605569	0	0	0	0.03714	0.9629
BMI	ENSG00000163660	Microglia	rs924516	rs12632562	0	0	0	0.04165	0.9583
BMI	ENSG00000085871	Microglia	rs1355334	rs6536603	0	0	0	0.05191	0.9481
BMI	ENSG00000167600	Microglia	rs78183901	rs7253791	0	0	0	0.09311	0.9069
BMI	ENSG00000018280	Microglia	rs833083	rs564509	0	0	0	0.1025	0.8975
BMI	ENSG00000250955	Microglia	rs13179048	rs36101807	0	0	0	0.13	0.87
BMI	ENSG00000131043	ODC	rs77914630	rs4812383	1.32e-11	3.749e-11	0.04135	0.1157	0.8429
BMI	ENSG00000171720	ODC	rs6883038	rs6883038	4.087e-22	8.252e-09	1.243e-16	0.0005109	0.9995
BMI	ENSG00000105643	ODC	rs273506	rs12973060	3.686e-25	1.747e-10	9.446e-17	0.04285	0.9571
BMI	ENSG00000131043	ODC	rs4812383	rs4812383	3.262e-44	6.446e-13	1.022e-34	1.906e-05	1
BMI	ENSG00000171720	ODC	rs17612068	rs152502	9.577e-52	9.588e-05	1.34e-48	0.1324	0.8675
BMI	ENSG00000219438	ODC	rs9615660	rs9615674	4.807e-55	6.518e-07	4.64e-50	0.06103	0.939
BMI	ENSG00000138439	ODC	rs7559543	rs7559543	1.115e-80	6.185e-66	6.751e-18	0.001748	0.9983
BMI	ENSG00000157933	ODC	rs819976	rs819976	2.894e-86	1.068e-11	6.031e-78	0.0002257	0.9998
BMI	ENSG00000197102	ODC	rs79321471	rs79321471	1.361e-97	2.965e-06	9.182e-95	1.133e-07	1
BMI	ENSG00000131043	ODC	rs221311	rs221311	1.412e-108	5.569e-90	5.436e-22	0.0001437	0.9999
BMI	ENSG00000120727	ODC	rs11745110	rs6580288	8.363e-111	2.906e-05	4.443e-108	0.01347	0.9865
BMI	ENSG00000259675	ODC	rs2414743	rs6494294	6.683e-120	1.331e-93	2.111e-29	0.002208	0.9978
BMI	ENSG00000134014	ODC	rs35562116	rs35562116	4.388e-129	1.216e-08	1.183e-123	0.001281	0.9987
BMI	ENSG00000198795	ODC	rs11876528	rs11876528	1.866e-171	6.978e-62	1.793e-112	0.004716	0.9953
BMI	ENSG00000131043	ODC	rs4812405	rs55804368	2.604e-175	7.107e-25	5.796e-153	0.01384	0.9862
BMI	ENSG00000149639	ODC	rs77914630	rs73620203	1.104e-177	3.582e-177	0.01954	0.06159	0.9189
BMI	ENSG00000149639	ODC	rs73618600	rs73620203	3.086e-210	2.802e-177	5.464e-35	0.04771	0.9523
BMI	ENSG00000164548	ODC	rs17148934	rs17148934	1.04e-220	1.297e-73	1.76e-150	0.0001965	0.9998
BMI	ENSG00000158169	ODC	rs2181824	rs2181824	1.104e-226	1.751e-228	0.1928	0.001446	0.8058
BMI	ENSG00000103150	ODC	rs8050580	rs8050580	6.854e-254	4.906e-101	2.794e-156	0	1
BMI	ENSG00000131043	ODC	rs144511166	rs144511166	4.195e-262	5.707e-50	1.47e-215	0	1
BMI	ENSG00000164548	ODC	rs17369426	rs17148934	1.995e-266	1.294e-72	3.377e-196	0.01995	0.9801
BMI	ENSG00000149639	ODC	rs77914630	rs73618600	6.657e-268	2.16e-267	0.006212	0.01821	0.9756
BMI	ENSG00000149639	ODC	rs73618600	rs73618600	2.5e-301	2.27e-268	2.333e-36	0.0001185	0.9999
BMI	ENSG00000262089	ODC	rs2455548	rs2455548	0	9.07E-319	1.105e-20	8.703e-10	1
BMI	ENSG00000160862	ODC	rs9769317	rs9769317	0	4.15E-319	0	0	1
BMI	ENSG00000160862	ODC	rs9769317	rs4624956	0	0.09773	0	0.01228	0.89
BMI	ENSG00000100101	ODC	rs55888779	rs13057823	0	0.0806	0	0.1015	0.8179
BMI	ENSG00000260019	ODC	rs4527069	rs8069706	0	0.0002383	0	0.02336	0.9764
BMI	ENSG00000260019	ODC	rs6505071	rs8069706	0	0.0002303	0	0.02252	0.9773
BMI	ENSG00000260019	ODC	rs6505070	rs8069706	0	0.0001984	0	0.01912	0.9807
BMI	ENSG00000104499	ODC	rs7828281	rs4928696	0	4.49e-07	0	0.1236	0.8764
BMI	ENSG00000104499	ODC	rs9324590	rs4928696	0	9.794e-08	0	0.02539	0.9746
BMI	ENSG00000163703	ODC	rs59938791	rs59938791	0	3.975e-09	0	0.002119	0.9979
BMI	ENSG00000151498	ODC	rs12365556	rs12365556	0	3.574e-12	0	0.0003947	0.9996
BMI	ENSG00000124193	ODC	rs4810378	rs13036523	0	1.491e-15	0	0.03907	0.9609
BMI	ENSG00000232859	ODC	rs6505070	rs4795195	0	8.741e-20	0	0.01764	0.9824
BMI	ENSG00000232859	ODC	rs4527069	rs4795195	0	6.258e-20	0	0.01206	0.9879
BMI	ENSG00000232859	ODC	rs6505071	rs4795195	0	5.916e-20	0	0.01129	0.9887
BMI	ENSG00000172728	ODC	rs2676395	rs2459509	0	1.296e-20	0	0.1246	0.8754
BMI	ENSG00000172728	ODC	rs7848	rs2459509	0	9.129e-21	0	0.08722	0.9128
BMI	ENSG00000172728	ODC	rs2676394	rs2459509	0	7.038e-21	0	0.06678	0.9332
BMI	ENSG00000172728	ODC	rs7841518	rs2459509	0	4.55e-21	0	0.04247	0.9575
BMI	ENSG00000100101	ODC	rs55888779	rs55888779	0	6.664e-24	0	9.55e-14	1
BMI	ENSG00000147894	ODC	rs2783014	rs2643801	0	3.139e-24	0	0.09309	0.9069
BMI	ENSG00000134371	ODC	rs2275444	rs912070	0	5.711e-25	0	0.07284	0.9272
BMI	ENSG00000134371	ODC	rs10737620	rs912070	0	3.494e-25	0	0.04379	0.9562
BMI	ENSG00000144744	ODC	rs60551165	rs60551165	0	4.801e-27	0	0.001751	0.9982
BMI	ENSG00000144744	ODC	rs58244283	rs58244283	0	9.153e-31	0	4.429e-08	1
BMI	ENSG00000178623	ODC	rs13394744	rs13394744	0	5.467e-31	0	0.0001368	0.9999
BMI	ENSG00000106772	ODC	rs80011477	rs80011477	0	2.712e-32	0	5.421e-13	1
BMI	ENSG00000163104	ODC	rs2904489	rs4493503	0	1.283e-36	0	0.005546	0.9945
BMI	ENSG00000163104	ODC	rs4493503	rs4493503	0	4.622e-37	0	0.0007168	0.9993
BMI	ENSG00000197102	ODC	rs10134352	rs10134352	0	9.929e-45	2.50E-317	0	1
BMI	ENSG00000163703	ODC	rs59938791	rs11131165	0	2.762e-50	0	0.00627	0.9937
BMI	ENSG00000131043	ODC	rs221308	rs221308	0	6.198e-59	0	0	1
BMI	ENSG00000104852	ODC	rs7255292	rs7255292	0	7.019e-62	0	0	1
BMI	ENSG00000134815	ODC	rs10422426	rs10422426	0	2.865e-78	0	0	1
BMI	ENSG00000138443	ODC	rs6715752	rs10439267	0	1.087e-99	0	0.0129	0.9871
BMI	ENSG00000138443	ODC	rs10497870	rs10439267	0	1e-99	0	0.01171	0.9883
BMI	ENSG00000149292	ODC	rs677642	rs677642	0	2.146e-104	0	0	1
BMI	ENSG00000241231	ODC	rs6443738	rs6443739	0	2.472e-113	0	0.002381	0.9976
BMI	ENSG00000241231	ODC	rs6443739	rs6443739	0	2.073e-113	0	0.001673	0.9983
BMI	ENSG00000197102	ODC	rs7161194	rs7161194	0	7.959e-116	0	0	1
BMI	ENSG00000266086	ODC	rs768246	rs768246	0	2.273e-131	0	0	1
BMI	ENSG00000180891	ODC	rs768246	rs768246	0	1.08e-135	0	0	1
BMI	ENSG00000276791	ODC	rs10445038	rs10445038	0	1.822e-159	1.366e-218	0	1
BMI	ENSG00000140987	ODC	rs879620	rs2238435	0	7.444e-165	0	0.008859	0.9911
BMI	ENSG00000056736	ODC	rs6794006	rs6794006	0	2.748e-177	0	0	1
BMI	ENSG00000133475	ODC	rs8141593	rs8141593	0	1.875e-182	3.075e-187	0	1
BMI	ENSG00000158104	ODC	rs677112	rs677112	0	3.189e-187	0	1.822e-08	1
BMI	ENSG00000103148	ODC	rs68166893	rs68166893	0	2.17e-191	0	0.0001683	0.9998
BMI	ENSG00000101542	ODC	rs7244905	rs7244905	0	1.217e-248	4.35e-221	8.458e-09	1
BMI	ENSG00000175130	ODC	rs10914432	rs17443748	0	1.53e-262	9.605e-168	0.05983	0.9402
BMI	ENSG00000138750	ODC	rs12500200	rs12500200	0	1.352e-270	0	0	1
BMI	ENSG00000250565	ODC	rs4952834	rs4952834	0	2.448e-280	0	6.548e-14	1
BMI	ENSG00000204231	ODC	rs62398913	rs62398913	0	1.58e-297	0	0	1
BMI	ENSG00000143126	ODC	rs10858082	rs645128	0	0	0.07944	0.01612	0.9044
BMI	ENSG00000123643	ODC	rs3816007	rs3816007	0	0	0.07596	0.0004557	0.9236
BMI	ENSG00000019144	ODC	rs72999491	rs72999499	0	0	0.02614	0.002948	0.9709
BMI	ENSG00000019144	ODC	rs72999491	rs72999491	0	0	0.02602	0.002926	0.9711
BMI	ENSG00000173821	ODC	rs62076531	rs8071440	0	0	0.01562	0.02501	0.9594
BMI	ENSG00000135473	ODC	rs11172134	rs10783819	0	0	0.01164	0.1083	0.8801
BMI	ENSG00000145979	ODC	rs9381391	rs9381391	0	0	0.0002529	0.004739	0.995
BMI	ENSG00000185958	ODC	rs6580788	rs7969803	0	0	1.824e-12	0.002505	0.9975
BMI	ENSG00000019144	ODC	rs72999483	rs72999499	0	0	5.022e-13	0.1047	0.8953
BMI	ENSG00000019144	ODC	rs72999483	rs72999491	0	0	4.876e-13	0.1016	0.8984
BMI	ENSG00000160703	ODC	rs11216947	rs533646	0	0	7.071e-14	0.08406	0.9159
BMI	ENSG00000162929	ODC	rs359234	rs72956973	0	0	8.367e-16	0.004612	0.9954
BMI	ENSG00000284057	ODC	rs7939460	rs1944104	0	0	2.678e-20	0.01667	0.9833
BMI	ENSG00000284057	ODC	rs7939460	rs4146891	0	0	2.097e-20	0.01262	0.9874
BMI	ENSG00000144214	ODC	rs13396584	rs9808541	0	0	5.619e-27	0.1305	0.8695
BMI	ENSG00000241962	ODC	rs13396584	rs7558239	0	0	4.02e-27	0.08303	0.917
BMI	ENSG00000144214	ODC	rs13396584	rs6704766	0	0	2.896e-27	0.0663	0.9337
BMI	ENSG00000241962	ODC	rs13396584	rs4850894	0	0	1.935e-27	0.03894	0.9611
BMI	ENSG00000284057	ODC	rs4146891	rs4146891	0	0	8.646e-43	0.001819	0.9982
BMI	ENSG00000158604	ODC	rs3801398	rs3757566	0	0	1.379e-50	0.004629	0.9954
BMI	ENSG00000158604	ODC	rs3801398	rs1859509	0	0	1.36e-50	0.004538	0.9955
BMI	ENSG00000232265	ODC	rs2353953	rs116565328	0	0	4.085e-94	0.008353	0.9916
BMI	ENSG00000116584	ODC	rs728918	rs728918	0	0	4.157e-101	0.0008053	0.9992
BMI	ENSG00000107021	ODC	rs10819364	rs10819364	0	0	1.056e-103	0.0002552	0.9997
BMI	ENSG00000146263	ODC	rs6568674	rs6937736	0	0	2.804e-110	0.003568	0.9964
BMI	ENSG00000152193	ODC	rs9544995	rs9544995	0	0	6.287e-115	0	1
BMI	ENSG00000182606	ODC	rs55634775	rs111740386	0	0	1.687e-156	0.1057	0.8943
BMI	ENSG00000138698	ODC	rs7439160	rs1497377	0	0	3.792e-175	0.009341	0.9907
BMI	ENSG00000163902	ODC	rs12635488	rs12635488	0	0	8.521e-182	0.0002448	0.9998
BMI	ENSG00000163902	ODC	rs2245626	rs11718130	0	0	3.947e-183	0.1367	0.8633
BMI	ENSG00000269038	ODC	rs540389	rs540389	0	0	2.518e-186	1.909e-06	1
BMI	ENSG00000011485	ODC	rs62136802	rs62136802	0	0	7.805e-188	0	1
BMI	ENSG00000138698	ODC	rs79455649	rs79455649	0	0	1.283e-193	3.502e-08	1
BMI	ENSG00000269038	ODC	rs480211	rs480211	0	0	8.494e-205	2.159e-06	1
BMI	ENSG00000173933	ODC	rs11227261	rs11227261	0	0	4.446e-222	0	1
BMI	ENSG00000182606	ODC	rs17287575	rs17287575	0	0	4.673e-235	0	1
BMI	ENSG00000179152	ODC	rs1488639	rs2029342	0	0	4.025e-263	0.1357	0.8643
BMI	ENSG00000179152	ODC	rs1488639	rs11707582	0	0	8.084e-264	0.02566	0.9743
BMI	ENSG00000089094	ODC	rs145991317	rs145991317	0	0	5.42e-279	9.797e-07	1
BMI	ENSG00000089094	ODC	rs113933202	rs143426366	0	0	1.476e-285	0.03589	0.9641
BMI	ENSG00000089094	ODC	rs113933202	rs145991317	0	0	1.961e-286	0.003031	0.997
BMI	ENSG00000204228	ODC	rs78978280	rs78978280	0	0	0	4.961e-05	1
BMI	ENSG00000250156	ODC	rs13161518	rs13161518	0	0	0	4.077e-05	1
BMI	ENSG00000068745	ODC	rs13324950	rs13324950	0	0	0	3.67e-05	1
BMI	ENSG00000116406	ODC	rs9425341	rs9425341	0	0	0	1.552e-05	1
BMI	ENSG00000100418	ODC	rs56203629	rs56203629	0	0	0	9.372e-06	1
BMI	ENSG00000116406	ODC	rs9658937	rs9658937	0	0	0	2.987e-06	1
BMI	ENSG00000171311	ODC	rs701815	rs701815	0	0	0	5.076e-07	1
BMI	ENSG00000005189	ODC	rs72769573	rs72769573	0	0	0	2.985e-07	1
BMI	ENSG00000005189	ODC	rs11641786	rs11641786	0	0	0	7.406e-08	1
BMI	ENSG00000070214	ODC	rs13286861	rs13286861	0	0	0	4.53e-08	1
BMI	ENSG00000100401	ODC	rs5758223	rs5758223	0	0	0	4.493e-08	1
BMI	ENSG00000109919	ODC	rs12419692	rs12419692	0	0	0	3.163e-08	1
BMI	ENSG00000269891	ODC	rs701815	rs701815	0	0	0	8.204e-09	1
BMI	ENSG00000196653	ODC	rs6441861	rs6441861	0	0	0	4.606e-09	1
BMI	ENSG00000274523	ODC	rs62477684	rs62477684	0	0	0	4.23e-09	1
BMI	ENSG00000135506	ODC	rs10876971	rs10876971	0	0	0	1.107e-09	1
BMI	ENSG00000100401	ODC	rs136393	rs136393	0	0	0	4.121e-10	1
BMI	ENSG00000272391	ODC	rs58862095	rs58862095	0	0	0	7.058e-11	1
BMI	ENSG00000114745	ODC	rs9838614	rs9838614	0	0	0	9.71e-12	1
BMI	ENSG00000076108	ODC	rs1678509	rs1678509	0	0	0	6.767e-12	1
BMI	ENSG00000175344	ODC	rs1459198	rs1459198	0	0	0	6.068e-12	1
BMI	ENSG00000145757	ODC	rs255373	rs255373	0	0	0	5.771e-12	1
BMI	ENSG00000175344	ODC	rs11630385	rs11630385	0	0	0	2.91e-14	1
BMI	ENSG00000125741	ODC	rs12459847	rs12459847	0	0	0	7.276e-15	1
BMI	ENSG00000100124	ODC	rs56111993	rs56111993	0	0	0	7.276e-15	1
BMI	ENSG00000183864	ODC	rs55947928	rs55947928	0	0	0	0	1
BMI	ENSG00000183864	ODC	rs5758223	rs5758223	0	0	0	0	1
BMI	ENSG00000198736	ODC	rs36103164	rs36103164	0	0	0	0	1
BMI	ENSG00000183793	ODC	rs4985154	rs4985154	0	0	0	0	1
BMI	ENSG00000132394	ODC	rs4857866	rs4857866	0	0	0	0	1
BMI	ENSG00000135205	ODC	rs73144267	rs73144267	0	0	0	0	1
BMI	ENSG00000137764	ODC	rs28673019	rs28673019	0	0	0	0	1
BMI	ENSG00000269891	ODC	rs701817	rs701817	0	0	0	0	1
BMI	ENSG00000073146	ODC	rs5771206	rs5771206	0	0	0	0	1
BMI	ENSG00000114904	ODC	rs610060	rs610060	0	0	0	0	1
BMI	ENSG00000100401	ODC	rs55947928	rs55947928	0	0	0	0	1
BMI	ENSG00000109919	ODC	rs35624992	rs35624992	0	0	0	0	1
BMI	ENSG00000125741	ODC	rs117955557	rs117955557	0	0	0	0	1
BMI	ENSG00000169918	ODC	rs62002705	rs62002705	0	0	0	0	1
BMI	ENSG00000175344	ODC	rs1471212	rs1471212	0	0	0	0	1
BMI	ENSG00000175344	ODC	rs1993627	rs1993627	0	0	0	0	1
BMI	ENSG00000245526	ODC	rs112862634	rs112862634	0	0	0	0	1
BMI	ENSG00000162885	ODC	rs12402210	rs12402210	0	0	0	0	1
BMI	ENSG00000271904	ODC	rs112862634	rs112862634	0	0	0	0	1
BMI	ENSG00000263603	ODC	rs28609811	rs28609811	0	0	0	0	1
BMI	ENSG00000156265	ODC	rs56114317	rs56114317	0	0	0	0	1
BMI	ENSG00000102595	ODC	rs12583161	rs12583161	0	0	0	0	1
BMI	ENSG00000111300	ODC	rs741334	rs741334	0	0	0	0	1
BMI	ENSG00000136280	ODC	rs2854746	rs2854746	0	0	0	0	1
BMI	ENSG00000149201	ODC	rs639688	rs639688	0	0	0	0	1
BMI	ENSG00000137094	ODC	rs10758269	rs10758269	0	0	0	0	1
BMI	ENSG00000137094	ODC	rs7865283	rs7865283	0	0	0	0	1
BMI	ENSG00000101639	ODC	rs12953783	rs12953783	0	0	0	0	1
BMI	ENSG00000116285	ODC	rs71637401	rs71637401	0	0	0	0	1
BMI	ENSG00000145416	ODC	rs4608750	rs4608750	0	0	0	0	1
BMI	ENSG00000250156	ODC	rs112862634	rs112862634	0	0	0	0	1
BMI	ENSG00000076108	ODC	rs10876988	rs10876988	0	0	0	0	1
BMI	ENSG00000088930	ODC	rs73292173	rs73292173	0	0	0	0	1
BMI	ENSG00000197102	ODC	rs61992671	rs61992671	0	0	0	0	1
BMI	ENSG00000166166	ODC	rs57218990	rs57218990	0	0	0	0	1
BMI	ENSG00000171311	ODC	rs701817	rs701817	0	0	0	0	1
BMI	ENSG00000270659	ODC	rs17347397	rs17347397	0	0	0	0	1
BMI	ENSG00000175105	ODC	rs1604701	rs1604701	0	0	0	0	1
BMI	ENSG00000126870	ODC	rs62476464	rs62476464	0	0	0	0	1
BMI	ENSG00000262155	ODC	rs151272691	rs151272691	0	0	0	0	1
BMI	ENSG00000162836	ODC	rs1344	rs1344	0	0	0	0	1
BMI	ENSG00000103351	ODC	rs710891	rs710891	0	0	0	0	1
BMI	ENSG00000103351	ODC	rs1799892	rs1799892	0	0	0	0	1
BMI	ENSG00000103351	ODC	rs8047251	rs8047251	0	0	0	0	1
BMI	ENSG00000100124	ODC	rs13053681	rs13053681	0	0	0	0	1
BMI	ENSG00000100124	ODC	rs880669	rs880669	0	0	0	0	1
BMI	ENSG00000115935	ODC	rs62175270	rs62175270	0	0	0	0	1
BMI	ENSG00000175170	ODC	rs6138659	rs6138659	0	0	0	0	1
BMI	ENSG00000100401	ODC	rs4820429	rs4820429	0	0	0	0.0001472	0.9999
BMI	ENSG00000204228	ODC	rs55963187	rs55963187	0	0	0	0.0001326	0.9999
BMI	ENSG00000245526	ODC	rs13161518	rs13161518	0	0	0	9.702e-05	0.9999
BMI	ENSG00000271904	ODC	rs13161518	rs13161518	0	0	0	9.531e-05	0.9999
BMI	ENSG00000068745	ODC	rs11715177	rs11715177	0	0	0	0.0004385	0.9996
BMI	ENSG00000214029	ODC	rs74386341	rs74386341	0	0	0	0.0003719	0.9996
BMI	ENSG00000059378	ODC	rs62491408	rs62491408	0	0	0	0.0008787	0.9991
BMI	ENSG00000140263	ODC	rs11070445	rs11070445	0	0	0	0.001031	0.999
BMI	ENSG00000162775	ODC	rs6661343	rs6661343	0	0	0	0.00116	0.9988
BMI	ENSG00000162775	ODC	rs11102149	rs11102149	0	0	0	0.001677	0.9983
BMI	ENSG00000163961	ODC	rs9867369	rs35959625	0	0	0	0.002048	0.998
BMI	ENSG00000196993	ODC	rs55830740	rs55830740	0	0	0	0.001996	0.998
BMI	ENSG00000156973	ODC	rs3912020	rs3912020	0	0	0	0.001996	0.998
BMI	ENSG00000159788	ODC	rs12510489	rs12510489	0	0	0	0.002159	0.9978
BMI	ENSG00000119242	ODC	rs12809473	rs12809473	0	0	0	0.002388	0.9976
BMI	ENSG00000197312	ODC	rs4233537	rs4233535	0	0	0	0.002647	0.9974
BMI	ENSG00000146966	ODC	rs62491408	rs62491408	0	0	0	0.002942	0.9971
BMI	ENSG00000228126	ODC	rs111291031	rs11809332	0	0	0	0.003509	0.9965
BMI	ENSG00000162775	ODC	rs11102149	rs7532634	0	0	0	0.0035	0.9965
BMI	ENSG00000015676	ODC	rs10273049	rs6946743	0	0	0	0.00418	0.9958
BMI	ENSG00000159788	ODC	rs12508004	rs7658412	0	0	0	0.00471	0.9953
BMI	ENSG00000119242	ODC	rs7975482	rs71458830	0	0	0	0.005024	0.995
BMI	ENSG00000140263	ODC	rs12440238	rs12440238	0	0	0	0.00525	0.9947
BMI	ENSG00000059378	ODC	rs76831645	rs62491408	0	0	0	0.005402	0.9946
BMI	ENSG00000103148	ODC	rs68166893	rs2858016	0	0	0	0.005454	0.9945
BMI	ENSG00000260947	ODC	rs10971739	rs115554740	0	0	0	0.006028	0.994
BMI	ENSG00000135945	ODC	rs28382954	rs28382954	0	0	0	0.006495	0.9935
BMI	ENSG00000174891	ODC	rs12496111	rs1995304	0	0	0	0.008623	0.9914
BMI	ENSG00000198324	ODC	rs668774	rs634389	0	0	0	0.0124	0.9876
BMI	ENSG00000163939	ODC	rs75834643	rs80255536	0	0	0	0.0144	0.9856
BMI	ENSG00000162836	ODC	rs3766511	rs33965274	0	0	0	0.01544	0.9846
BMI	ENSG00000261052	ODC	rs3814884	rs4788210	0	0	0	0.01541	0.9846
BMI	ENSG00000228126	ODC	rs11799813	rs11799813	0	0	0	0.01566	0.9843
BMI	ENSG00000197312	ODC	rs4233538	rs12741552	0	0	0	0.01769	0.9823
BMI	ENSG00000204228	ODC	rs78978280	rs55963187	0	0	0	0.0293	0.9707
BMI	ENSG00000146966	ODC	rs62491414	rs62491408	0	0	0	0.0331	0.9669
BMI	ENSG00000146966	ODC	rs76831645	rs62491408	0	0	0	0.03698	0.963
BMI	ENSG00000135945	ODC	rs2242037	rs28382954	0	0	0	0.03858	0.9614
BMI	ENSG00000162775	ODC	rs7521998	rs6661343	0	0	0	0.04094	0.9591
BMI	ENSG00000146966	ODC	rs62491414	rs62491378	0	0	0	0.0455	0.9545
BMI	ENSG00000254532	ODC	rs12800124	rs12577729	0	0	0	0.04637	0.9536
BMI	ENSG00000261052	ODC	rs11150580	rs9924686	0	0	0	0.04697	0.953
BMI	ENSG00000174891	ODC	rs12634818	rs78520640	0	0	0	0.06021	0.9398
BMI	ENSG00000059378	ODC	rs62491414	rs62491408	0	0	0	0.06143	0.9386
BMI	ENSG00000162836	ODC	rs34675044	rs33965274	0	0	0	0.07449	0.9255
BMI	ENSG00000159788	ODC	rs12506821	rs7658412	0	0	0	0.07448	0.9255
BMI	ENSG00000204228	ODC	rs55963187	rs78978280	0	0	0	0.0747	0.9253
BMI	ENSG00000059378	ODC	rs62491414	rs62491378	0	0	0	0.08271	0.9173
BMI	ENSG00000132780	ODC	rs28597977	rs66682726	0	0	0	0.1006	0.8994
BMI	ENSG00000169733	ODC	rs7502676	rs9898292	0	0	0	0.1087	0.8913
BMI	ENSG00000204228	ODC	rs5000098	rs56205713	0	0	0	0.1417	0.8583
BMI	ENSG00000135506	ODC	rs11172140	rs7302906	0	0	0	0.183	0.817
BMI	ENSG00000136451	OPC	rs768246	rs768246	8.18E-311	1.046e-05	2.996e-308	0.001833	0.9982
BMI	ENSG00000162407	OPC	rs2991265	rs2991265	0.004166	0.1476	0.0003231	0.009769	0.8382
BMI	ENSG00000265542	OPC	rs792393	rs792393	3.013e-15	1.341e-15	0.01751	0.005843	0.9766
BMI	ENSG00000141971	OPC	rs273506	rs11673462	5.013e-25	2.376e-10	2.364e-16	0.1103	0.8897
BMI	ENSG00000136451	OPC	rs77338779	rs12938622	1.446e-37	0.0001258	1.352e-35	0.009777	0.9901
BMI	ENSG00000136451	OPC	rs77338779	rs768246	5.487e-38	4.771e-05	2.01e-35	0.01551	0.9844
BMI	ENSG00000109083	OPC	rs112178027	rs8614	3.174e-39	4.682e-15	4.407e-27	0.00451	0.9955
BMI	ENSG00000130270	OPC	rs59945167	rs4807203	2.649e-55	0.0747	8.462e-56	0.02206	0.9032
BMI	ENSG00000219438	OPC	rs9615660	rs5768134	3.66e-71	4.963e-23	1.408e-49	0.1893	0.8107
BMI	ENSG00000185475	OPC	rs61897792	rs174561	8.788e-79	3.09e-08	5.574e-73	0.01763	0.9824
BMI	ENSG00000136450	OPC	rs2141159	rs941284	1.059e-90	3.907e-84	1.235e-08	0.04365	0.9563
BMI	ENSG00000185475	OPC	rs61897792	rs61897792	2.478e-103	8.713e-33	5.689e-74	0	1
BMI	ENSG00000185475	OPC	rs174541	rs174541	3.559e-110	4.719e-20	1.51e-93	1.827e-06	1
BMI	ENSG00000129521	OPC	rs4982151	rs4982152	1.268e-115	1.705e-18	8.873e-99	0.1175	0.8825
BMI	ENSG00000123411	OPC	rs10876858	rs10876858	1.028e-155	6.301e-132	4.739e-27	0.000907	0.9991
BMI	ENSG00000255432	OPC	rs174570	rs174570	1.159e-162	1.278e-148	1.814e-17	1.322e-12	1
BMI	ENSG00000129521	OPC	rs4982150	rs4982152	7.321e-172	2.104e-18	5.121e-155	0.1454	0.8546
BMI	ENSG00000101337	OPC	rs35532158	rs35532158	4.651e-174	9.539e-105	9.752e-73	6.662e-14	1
BMI	ENSG00000169660	OPC	rs6502097	rs6502097	1.455e-174	8.055e-167	3.735e-11	6.755e-05	0.9999
BMI	ENSG00000279956	OPC	rs77701266	rs77701266	1.982e-188	1.75e-59	3.727e-132	0.001294	0.9987
BMI	ENSG00000185559	OPC	rs72700530	rs34144313	7.264e-192	2.043e-97	1.162e-96	0.03075	0.9693
BMI	ENSG00000123384	OPC	rs12368672	rs12368672	3.685e-210	2.907e-189	2.535e-24	0	1
BMI	ENSG00000162148	OPC	rs174576	rs174576	2.482e-210	9.964e-136	6.595e-78	0.0006487	0.9994
BMI	ENSG00000181722	OPC	rs140369758	rs140369758	1.083e-213	2.758e-198	7.852e-19	6.108e-10	1
BMI	ENSG00000181722	OPC	rs35087341	rs34782300	4.431e-221	9.706e-206	2.149e-18	0.002713	0.9973
BMI	ENSG00000178078	OPC	rs62129276	rs62129276	1.785e-225	2.064e-43	1.73e-185	0	1
BMI	ENSG00000022840	OPC	rs4767915	rs4767915	1.029e-239	1.244e-35	1.655e-207	0	1
BMI	ENSG00000096433	OPC	rs72886982	rs72886982	9.858e-240	1.347e-29	1.463e-213	4.817e-09	1
BMI	ENSG00000168434	OPC	rs72783809	rs72783809	1.55e-247	2.211e-123	1.402e-127	1.284e-11	1
BMI	ENSG00000130270	OPC	rs4807203	rs4807203	5.152e-252	0.007382	1.646e-252	0.0003739	0.9922
BMI	ENSG00000122966	OPC	rs79225028	rs79225028	1.074e-252	2.344e-62	9.164e-194	2.274e-14	1
BMI	ENSG00000185559	OPC	rs34144313	rs34144313	1.113e-264	1.329e-98	1.781e-169	0.0001261	0.9999
BMI	ENSG00000122966	OPC	rs75905531	rs75905531	5.69e-278	1.091e-63	1.043e-217	1.478e-14	1
BMI	ENSG00000185559	OPC	rs2295657	rs2295657	1.906e-297	3.986e-283	2.786e-17	0.003834	0.9962
BMI	ENSG00000240875	OPC	rs75398454	rs10936049	0	0.1533	0	0.02757	0.8192
BMI	ENSG00000124602	OPC	rs34988599	rs34988599	0	0.07968	0	0.001403	0.9189
BMI	ENSG00000130270	OPC	rs74254215	rs2072305	0	0.06576	0	0.002462	0.9318
BMI	ENSG00000130270	OPC	rs2072305	rs2072305	0	0.05334	0	0.001618	0.945
BMI	ENSG00000168005	OPC	rs524023	rs561193	0	0.0002435	0	0.01476	0.985
BMI	ENSG00000136451	OPC	rs768246	rs12938622	0	0.0001565	1.144e-307	0.01266	0.9872
BMI	ENSG00000280683	OPC	rs4593641	rs4593641	0	3.68e-06	0	6.86e-05	0.9999
BMI	ENSG00000106799	OPC	rs10120452	rs10120452	0	1.443e-06	0	0.0006858	0.9993
BMI	ENSG00000081377	OPC	rs4743558	rs4743558	0	2.736e-07	0	0.0007008	0.9993
BMI	ENSG00000147894	OPC	rs2783014	rs2783014	0	3.31e-08	0	1.379e-06	1
BMI	ENSG00000173875	OPC	rs4926210	rs4926210	0	1.783e-09	0	0.001484	0.9985
BMI	ENSG00000081377	OPC	rs4743558	rs78614825	0	1.669e-09	0	0.01597	0.984
BMI	ENSG00000073711	OPC	rs4955537	rs12631976	0	1.65e-09	0	0.05721	0.9428
BMI	ENSG00000165973	OPC	rs72935272	rs72935272	0	4.426e-16	2.68E-321	0.001374	0.9986
BMI	ENSG00000184903	OPC	rs10252167	rs10252167	0	7.129e-31	0	1.04e-07	1
BMI	ENSG00000122787	OPC	rs2617890	rs2617890	0	8.489e-36	0	2.448e-12	1
BMI	ENSG00000124602	OPC	rs13210325	rs6938656	0	3.596e-41	0	0.02144	0.9786
BMI	ENSG00000158186	OPC	rs73227565	rs73227565	0	2.134e-42	0	0	1
BMI	ENSG00000164291	OPC	rs3777166	rs3777166	0	1.361e-42	0	0	1
BMI	ENSG00000016864	OPC	rs55999888	rs55999888	0	2.806e-47	0	0	1
BMI	ENSG00000151503	OPC	rs35891331	rs35891331	0	1.19e-48	0	0	1
BMI	ENSG00000173065	OPC	rs6505071	rs6505070	0	1.077e-48	0	0.06783	0.9322
BMI	ENSG00000173065	OPC	rs4527069	rs6505070	0	4.778e-49	0	0.02899	0.971
BMI	ENSG00000173065	OPC	rs6505070	rs6505070	0	1.192e-49	0	0.005728	0.9943
BMI	ENSG00000125912	OPC	rs78566095	rs78566095	0	5.171e-51	0	0	1
BMI	ENSG00000196275	OPC	rs810364	rs810364	0	3.598e-56	0	9.097e-10	1
BMI	ENSG00000241231	OPC	rs6443738	rs6443739	0	7.337e-57	0	0.002054	0.9979
BMI	ENSG00000241231	OPC	rs6443739	rs6443739	0	7.129e-57	0	0.001939	0.9981
BMI	ENSG00000125912	OPC	rs73516521	rs73516521	0	7.552e-71	0	0	1
BMI	ENSG00000125912	OPC	rs1990213	rs1990213	0	1.239e-78	0	9.095e-16	1
BMI	ENSG00000149292	OPC	rs677642	rs677642	0	5.814e-84	0	0	1
BMI	ENSG00000156853	OPC	rs183529	rs183529	0	8.861e-85	0	0	1
BMI	ENSG00000177694	OPC	rs7630709	rs7630709	0	6.027e-124	0	0	1
BMI	ENSG00000121064	OPC	rs7223329	rs7223329	0	3.877e-143	0	0	1
BMI	ENSG00000121064	OPC	rs11657128	rs11657128	0	2.628e-143	0	0	1
BMI	ENSG00000103148	OPC	rs2858016	rs2858016	0	6.022e-179	0	0	1
BMI	ENSG00000012822	OPC	rs12828029	rs12828029	0	1.649e-193	0	0.0008173	0.9992
BMI	ENSG00000110367	OPC	rs75657287	rs75657287	0	9.455e-218	0	0	1
BMI	ENSG00000124275	OPC	rs52827085	rs52827085	0	1.218e-239	1.5e-90	0	1
BMI	ENSG00000198270	OPC	rs741334	rs741334	0	1.295e-281	0	0	1
BMI	ENSG00000144821	OPC	rs10933964	rs10933964	0	1.398e-286	2.529e-259	0	1
BMI	ENSG00000254656	OPC	rs72715628	rs72715628	0	3.263e-301	0	1.032e-07	1
BMI	ENSG00000275358	OPC	rs6076290	rs6076290	0	0	5.38E-316	3.658e-09	1
BMI	ENSG00000123643	OPC	rs3816007	rs3816007	0	0	0.07596	0.0004557	0.9236
BMI	ENSG00000123643	OPC	rs1110430	rs1110430	0	0	0.01618	0.0001827	0.9836
BMI	ENSG00000156671	OPC	rs7902528	rs7902528	0	0	5.364e-07	0.003275	0.9967
BMI	ENSG00000284057	OPC	rs7939460	rs1944104	0	0	2.683e-20	0.01477	0.9852
BMI	ENSG00000284057	OPC	rs7939460	rs4146891	0	0	2.1e-20	0.01113	0.9889
BMI	ENSG00000225526	OPC	rs33955793	rs35067980	0	0	6.319e-41	0.04435	0.9556
BMI	ENSG00000284057	OPC	rs4146891	rs4146891	0	0	8.662e-43	4.408e-05	1
BMI	ENSG00000167207	OPC	rs77555801	rs77555801	0	0	9.077e-48	0.001613	0.9984
BMI	ENSG00000214078	OPC	rs2234085	rs2234085	0	0	5.319e-49	0	1
BMI	ENSG00000167207	OPC	rs6500257	rs77555801	0	0	2.951e-51	0.02186	0.9781
BMI	ENSG00000107815	OPC	rs10786617	rs11190816	0	0	6.006e-53	0.005847	0.9942
BMI	ENSG00000225526	OPC	rs17279604	rs17279604	0	0	2.536e-54	4.302e-05	1
BMI	ENSG00000131044	OPC	rs6119893	rs1810635	0	0	1.412e-56	0.008812	0.9912
BMI	ENSG00000131044	OPC	rs6119893	rs6141319	0	0	7.221e-57	0.003527	0.9965
BMI	ENSG00000131044	OPC	rs1810635	rs1810635	0	0	3.117e-62	0.0001324	0.9999
BMI	ENSG00000166741	OPC	rs10736477	rs10736477	0	0	6.209e-66	0	1
BMI	ENSG00000213366	OPC	rs17586966	rs17646731	0	0	1.094e-72	0.02153	0.9785
BMI	ENSG00000104472	OPC	rs11774854	rs11774854	0	0	2.438e-80	1.745e-12	1
BMI	ENSG00000153814	OPC	rs702814	rs702814	0	0	7.217e-81	0.001169	0.9988
BMI	ENSG00000104472	OPC	rs10102870	rs10102870	0	0	1.171e-82	2.865e-14	1
BMI	ENSG00000197712	OPC	rs73243402	rs73243402	0	0	7.252e-103	0	1
BMI	ENSG00000088448	OPC	rs9515368	rs9515368	0	0	4.202e-167	0	1
BMI	ENSG00000163902	OPC	rs12635488	rs12635488	0	0	8.521e-182	0.0002448	0.9998
BMI	ENSG00000163902	OPC	rs2245626	rs11718130	0	0	3.947e-183	0.1367	0.8633
BMI	ENSG00000262633	OPC	rs2732660	rs2732675	0	0	3.429e-233	0.1187	0.8813
BMI	ENSG00000176681	OPC	rs2732660	rs2732675	0	0	3.428e-233	0.1187	0.8813
BMI	ENSG00000103512	OPC	rs4985152	rs4985152	0	0	0	2.275e-05	1
BMI	ENSG00000143093	OPC	rs11102149	rs11102149	0	0	0	1.667e-05	1
BMI	ENSG00000124181	OPC	rs6029168	rs6029168	0	0	0	1.075e-05	1
BMI	ENSG00000179889	OPC	rs7200543	rs7200543	0	0	0	2.156e-06	1
BMI	ENSG00000254538	OPC	rs59157348	rs59157348	0	0	0	8.41e-07	1
BMI	ENSG00000179889	OPC	rs4985152	rs4985152	0	0	0	5.189e-07	1
BMI	ENSG00000124181	OPC	rs6124245	rs6124245	0	0	0	2.214e-07	1
BMI	ENSG00000169282	OPC	rs6807784	rs6807784	0	0	0	8.856e-08	1
BMI	ENSG00000065361	OPC	rs877636	rs877636	0	0	0	8.794e-09	1
BMI	ENSG00000272391	OPC	rs58862095	rs58862095	0	0	0	4.481e-09	1
BMI	ENSG00000179335	OPC	rs7163362	rs7163362	0	0	0	2.128e-09	1
BMI	ENSG00000181790	OPC	rs7357604	rs7357604	0	0	0	1.434e-09	1
BMI	ENSG00000109919	OPC	rs12419692	rs12419692	0	0	0	1.389e-09	1
BMI	ENSG00000103512	OPC	rs4985154	rs4985154	0	0	0	1.906e-11	1
BMI	ENSG00000179335	OPC	rs34838454	rs34838454	0	0	0	9.168e-12	1
BMI	ENSG00000183751	OPC	rs13330552	rs13330552	0	0	0	6.33e-13	1
BMI	ENSG00000183793	OPC	rs4985154	rs4985154	0	0	0	4.366e-14	1
BMI	ENSG00000128298	OPC	rs56111993	rs56111993	0	0	0	1.455e-14	1
BMI	ENSG00000122033	OPC	rs9507906	rs9507906	0	0	0	7.276e-15	1
BMI	ENSG00000181790	OPC	rs903959	rs903959	0	0	0	0	1
BMI	ENSG00000183793	OPC	rs4985152	rs4985152	0	0	0	0	1
BMI	ENSG00000109919	OPC	rs35624992	rs35624992	0	0	0	0	1
BMI	ENSG00000059378	OPC	rs17160761	rs17160761	0	0	0	0	1
BMI	ENSG00000124523	OPC	rs3778646	rs3778646	0	0	0	0	1
BMI	ENSG00000124523	OPC	rs9381809	rs9381809	0	0	0	0	1
BMI	ENSG00000135917	OPC	rs9636276	rs9636276	0	0	0	0	1
BMI	ENSG00000101639	OPC	rs12953783	rs12953783	0	0	0	0	1
BMI	ENSG00000179889	OPC	rs4985154	rs4985154	0	0	0	0	1
BMI	ENSG00000166477	OPC	rs2440376	rs2440376	0	0	0	0	1
BMI	ENSG00000166477	OPC	rs2456532	rs2456532	0	0	0	0	1
BMI	ENSG00000162877	OPC	rs823080	rs823080	0	0	0	0	1
BMI	ENSG00000162877	OPC	rs1772143	rs1772143	0	0	0	0	1
BMI	ENSG00000267761	OPC	rs28471970	rs28471970	0	0	0	0	1
BMI	ENSG00000247373	OPC	rs7313628	rs7313628	0	0	0	0	1
BMI	ENSG00000160310	OPC	rs11700596	rs11700596	0	0	0	0	1
BMI	ENSG00000160310	OPC	rs56134005	rs56134005	0	0	0	0	1
BMI	ENSG00000153814	OPC	rs12531540	rs12531540	0	0	0	0	1
BMI	ENSG00000228536	OPC	rs11118304	rs11118304	0	0	0	0	1
BMI	ENSG00000104218	OPC	rs10096645	rs10096645	0	0	0	0	1
BMI	ENSG00000156453	OPC	rs3866875	rs3866875	0	0	0	0	1
BMI	ENSG00000156453	OPC	rs3866876	rs3866876	0	0	0	0	1
BMI	ENSG00000156453	OPC	rs153661	rs153661	0	0	0	0	1
BMI	ENSG00000172733	OPC	rs9694122	rs9694122	0	0	0	0	1
BMI	ENSG00000112367	OPC	rs1268179	rs1268179	0	0	0	0	1
BMI	ENSG00000135870	OPC	rs61826815	rs61826815	0	0	0	0	1
BMI	ENSG00000135870	OPC	rs61826818	rs61826818	0	0	0	0	1
BMI	ENSG00000179335	OPC	rs4886655	rs4886655	0	0	0	0	1
BMI	ENSG00000175170	OPC	rs6138659	rs6138659	0	0	0	0	1
BMI	ENSG00000101198	OPC	rs6062884	rs6062884	0	0	0	0	1
BMI	ENSG00000091947	OPC	rs12942277	rs12942277	0	0	0	0	1
BMI	ENSG00000169856	OPC	rs2440376	rs2440376	0	0	0	0	1
BMI	ENSG00000169856	OPC	rs2456532	rs2456532	0	0	0	0	1
BMI	ENSG00000197496	OPC	rs17381472	rs17381472	0	0	0	0	1
BMI	ENSG00000259203	OPC	rs2440376	rs2440376	0	0	0	0	1
BMI	ENSG00000259203	OPC	rs2456532	rs2456532	0	0	0	0	1
BMI	ENSG00000204815	OPC	rs4793090	rs4793090	0	0	0	0	1
BMI	ENSG00000065361	OPC	rs705696	rs705696	0	0	0	0	1
BMI	ENSG00000078114	OPC	rs12783517	rs12783517	0	0	0	0	1
BMI	ENSG00000078114	OPC	rs35587371	rs35587371	0	0	0	0	1
BMI	ENSG00000132670	OPC	rs1178015	rs1178015	0	0	0	0	1
BMI	ENSG00000128298	OPC	rs13053681	rs13053681	0	0	0	0	1
BMI	ENSG00000128298	OPC	rs880669	rs880669	0	0	0	0	1
BMI	ENSG00000122033	OPC	rs1967772	rs1967772	0	0	0	0	1
BMI	ENSG00000169282	OPC	rs9841365	rs9841365	0	0	0	0.0001242	0.9999
BMI	ENSG00000266490	OPC	rs216423	rs216423	0	0	0	0.0001111	0.9999
BMI	ENSG00000132670	OPC	rs1178016	rs1178016	0	0	0	9.209e-05	0.9999
BMI	ENSG00000179889	OPC	rs16966952	rs16966952	0	0	0	9.08e-05	0.9999
BMI	ENSG00000111252	OPC	rs7398833	rs7398833	0	0	0	8.994e-05	0.9999
BMI	ENSG00000125637	OPC	rs3828189	rs3828189	0	0	0	0.0001891	0.9998
BMI	ENSG00000116455	OPC	rs6661343	rs6661343	0	0	0	0.0003413	0.9997
BMI	ENSG00000104218	OPC	rs11998196	rs11998196	0	0	0	0.000304	0.9997
BMI	ENSG00000169282	OPC	rs7627097	rs7627097	0	0	0	0.0003026	0.9997
BMI	ENSG00000103512	OPC	rs7200543	rs7200543	0	0	0	0.0005391	0.9995
BMI	ENSG00000169282	OPC	rs6807961	rs6807961	0	0	0	0.0005192	0.9995
BMI	ENSG00000172733	OPC	rs62508302	rs62508302	0	0	0	0.0004977	0.9995
BMI	ENSG00000103512	OPC	rs16966952	rs16966952	0	0	0	0.0005795	0.9994
BMI	ENSG00000167011	OPC	rs2074686	rs2074686	0	0	0	0.0007245	0.9993
BMI	ENSG00000125637	OPC	rs902696	rs902696	0	0	0	0.000786	0.9992
BMI	ENSG00000256269	OPC	rs1784460	rs1784460	0	0	0	0.001307	0.9987
BMI	ENSG00000136381	OPC	rs8024572	rs8024572	0	0	0	0.001473	0.9985
BMI	ENSG00000107779	OPC	rs11202042	rs11202042	0	0	0	0.001756	0.9982
BMI	ENSG00000123080	OPC	rs4546962	rs11580313	0	0	0	0.002013	0.998
BMI	ENSG00000063660	OPC	rs6723223	rs6746950	0	0	0	0.001996	0.998
BMI	ENSG00000213366	OPC	rs146577331	rs139630540	0	0	0	0.001996	0.998
BMI	ENSG00000107779	OPC	rs11202042	rs3758520	0	0	0	0.002269	0.9977
BMI	ENSG00000116455	OPC	rs11102149	rs7532634	0	0	0	0.002533	0.9975
BMI	ENSG00000187098	OPC	rs35416604	rs6771970	0	0	0	0.002743	0.9973
BMI	ENSG00000136381	OPC	rs11634726	rs1434459	0	0	0	0.003075	0.9969
BMI	ENSG00000047188	OPC	rs9326893	rs6886628	0	0	0	0.004009	0.996
BMI	ENSG00000167011	OPC	rs1048303	rs2074683	0	0	0	0.003984	0.996
BMI	ENSG00000047188	OPC	rs10061552	rs10061552	0	0	0	0.00396	0.996
BMI	ENSG00000125637	OPC	rs2276561	rs2305133	0	0	0	0.004161	0.9958
BMI	ENSG00000063660	OPC	rs6743367	rs6743367	0	0	0	0.004876	0.9951
BMI	ENSG00000267761	OPC	rs9965170	rs34939493	0	0	0	0.00541	0.9946
BMI	ENSG00000153814	OPC	rs849336	rs849335	0	0	0	0.005702	0.9943
BMI	ENSG00000168056	OPC	rs506338	rs80841	0	0	0	0.006686	0.9933
BMI	ENSG00000134262	OPC	rs7539721	rs7539721	0	0	0	0.007971	0.992
BMI	ENSG00000134262	OPC	rs7539721	rs79867	0	0	0	0.008111	0.9919
BMI	ENSG00000256269	OPC	rs1786141	rs1784459	0	0	0	0.01226	0.9877
BMI	ENSG00000183751	OPC	rs36227	rs35786	0	0	0	0.01308	0.9869
BMI	ENSG00000169282	OPC	rs6807961	rs7627097	0	0	0	0.01368	0.9863
BMI	ENSG00000167011	OPC	rs2074686	rs2074683	0	0	0	0.01602	0.984
BMI	ENSG00000167011	OPC	rs1048303	rs2074686	0	0	0	0.01873	0.9813
BMI	ENSG00000267761	OPC	rs9944807	rs34939493	0	0	0	0.02435	0.9757
BMI	ENSG00000187098	OPC	rs1491689	rs6771970	0	0	0	0.02694	0.9731
BMI	ENSG00000125637	OPC	rs902696	rs12612729	0	0	0	0.02903	0.971
BMI	ENSG00000125637	OPC	rs2276561	rs3828189	0	0	0	0.02931	0.9707
BMI	ENSG00000169282	OPC	rs6807784	rs9841365	0	0	0	0.03164	0.9684
BMI	ENSG00000266490	OPC	rs216440	rs216423	0	0	0	0.03482	0.9652
BMI	ENSG00000254530	OPC	rs12800124	rs12577729	0	0	0	0.0356	0.9644
BMI	ENSG00000111252	OPC	rs7978701	rs7398833	0	0	0	0.04346	0.9565
BMI	ENSG00000063660	OPC	rs6742321	rs6743367	0	0	0	0.04419	0.9558
BMI	ENSG00000254532	OPC	rs12800124	rs12577729	0	0	0	0.04429	0.9557
BMI	ENSG00000109586	OPC	rs12649426	rs11132957	0	0	0	0.06659	0.9334
BMI	ENSG00000109586	OPC	rs12647340	rs11132957	0	0	0	0.06724	0.9328
BMI	ENSG00000272933	OPC	rs11191560	rs11191564	0	0	0	0.07861	0.9214
BMI	ENSG00000111252	OPC	rs7978701	rs6490077	0	0	0	0.08661	0.9134
BMI	ENSG00000094916	OPC	rs1920046	rs2293602	0	0	0	0.09722	0.9028
BMI	ENSG00000111252	OPC	rs7398833	rs6490077	0	0	0	0.1211	0.8789
BMI	ENSG00000125637	OPC	rs3828189	rs2305133	0	0	0	0.1453	0.8547
BMI	ENSG00000103512	OPC	rs4985154	rs4985152	0	0	0	0.1495	0.8505
BMI	ENSG00000148200	OPC	rs659967	rs1778897	0	0	0	0.1553	0.8447
BMI	ENSG00000125637	OPC	rs731834	rs12612729	0	0	0	0.1841	0.8159
BMI	ENSG00000162522	Pericyte	rs10914769	rs10914769	5.18E-319	4.249e-176	2.439e-146	0	1
BMI	ENSG00000214548	Pericyte	rs2295657	rs4143956	9.141e-26	1.953e-11	4.005e-16	0.08375	0.9163
BMI	ENSG00000214548	Pericyte	rs2295657	rs2295657	7.729e-41	1.652e-26	2.837e-17	0.004069	0.9959
BMI	ENSG00000182934	Pericyte	rs4935970	rs2186716	8.086e-54	6.802e-53	0.001099	0.007257	0.9916
BMI	ENSG00000184988	Pericyte	rs35643058	rs35643058	1.814e-63	3.234e-45	1.122e-21	2.558e-15	1
BMI	ENSG00000182934	Pericyte	rs4935970	rs4935970	6.545e-64	5.505e-63	0.000404	0.001402	0.9982
BMI	ENSG00000115963	Pericyte	rs16828261	rs16828261	1.748e-72	2.863e-33	2.435e-42	0.001992	0.998
BMI	ENSG00000115963	Pericyte	rs16828256	rs16828261	2.722e-82	2.902e-33	3.791e-52	0.002046	0.998
BMI	ENSG00000160446	Pericyte	rs4837240	rs7860396	2.722e-107	2.033e-12	1.023e-97	0.005652	0.9943
BMI	ENSG00000223695	Pericyte	rs2284000	rs2284000	8.651e-112	6.43e-109	2.719e-06	2.114e-05	1
BMI	ENSG00000223695	Pericyte	rs111903107	rs2284000	3.134e-112	1.203e-107	9.852e-07	0.03588	0.9641
BMI	ENSG00000223695	Pericyte	rs9306311	rs2284000	3.873e-113	5.101e-107	1.217e-07	0.1586	0.8414
BMI	ENSG00000162231	Pericyte	rs61897792	rs61897792	6.956e-127	2.445e-56	5.689e-74	0	1
BMI	ENSG00000127666	Pericyte	rs12975843	rs12975843	9.421e-128	8.221e-13	2.292e-118	8.91e-10	1
BMI	ENSG00000123358	Pericyte	rs11169794	rs7973807	1.636e-145	2.511e-08	6.165e-140	0.00748	0.9925
BMI	ENSG00000160789	Pericyte	rs3952609	rs3952609	1.302e-151	3.488e-108	1.229e-46	0.001295	0.9987
BMI	ENSG00000181450	Pericyte	rs538851	rs538851	6.94e-159	2.673e-158	0.0006427	0.0004782	0.9989
BMI	ENSG00000123358	Pericyte	rs2288368	rs7973807	2.537e-210	2.496e-08	9.564e-205	0.007424	0.9926
BMI	ENSG00000262621	Pericyte	rs2239317	rs2239317	1.008e-268	1.578e-215	1.277e-56	1.999e-07	1
BMI	ENSG00000101216	Pericyte	rs6062884	rs6062884	0	0.01467	0	9.384e-05	0.9852
BMI	ENSG00000160888	Pericyte	rs2159214	rs4926210	0	0.0001076	0	0.005309	0.9946
BMI	ENSG00000160888	Pericyte	rs4926210	rs4926210	0	7.275e-05	0	0.002939	0.997
BMI	ENSG00000148737	Pericyte	rs12255439	rs17130152	0	1.014e-06	0	0.1975	0.8025
BMI	ENSG00000176108	Pericyte	rs35629763	rs79775572	0	1.628e-10	0	0.08485	0.9152
BMI	ENSG00000267506	Pericyte	rs62078519	rs62078519	0	1.946e-11	0	3.369e-06	1
BMI	ENSG00000267506	Pericyte	rs113821611	rs62078520	0	3.05e-16	0	0.009641	0.9904
BMI	ENSG00000153113	Pericyte	rs3777166	rs3777163	0	1.664e-18	0	0.08615	0.9139
BMI	ENSG00000085871	Pericyte	rs74602210	rs74602210	0	2.94e-39	0	7.827e-09	1
BMI	ENSG00000171345	Pericyte	rs34762299	rs12948911	0	8.727e-46	0	0.007423	0.9926
BMI	ENSG00000171345	Pericyte	rs12948911	rs12948911	0	2.35e-46	0	0.0005346	0.9995
BMI	ENSG00000164574	Pericyte	rs11740474	rs11740474	0	3.648e-50	0	3.638e-15	1
BMI	ENSG00000073331	Pericyte	rs7678991	rs7678991	0	4.417e-81	0	0	1
BMI	ENSG00000179151	Pericyte	rs7497393	rs2044157	0	2.819e-101	0	0.1145	0.8855
BMI	ENSG00000179151	Pericyte	rs11072514	rs2044157	0	4.345e-102	0	0.01595	0.9841
BMI	ENSG00000179151	Pericyte	rs1133323	rs2044157	0	4.259e-102	0	0.01559	0.9844
BMI	ENSG00000173641	Pericyte	rs6657613	rs6657613	0	2.66e-133	0	0.001967	0.998
BMI	ENSG00000173641	Pericyte	rs7517838	rs2273113	0	3.967e-164	0	0.0118	0.9882
BMI	ENSG00000010932	Pericyte	rs235509	rs4916391	0	7.135e-194	0	0.1511	0.8489
BMI	ENSG00000010932	Pericyte	rs235501	rs4916391	0	7.132e-194	0	0.151	0.849
BMI	ENSG00000185674	Pericyte	rs78266048	rs78266048	0	4.313e-203	0	0	1
BMI	ENSG00000152223	Pericyte	rs2543006	rs2852286	0	7.208e-223	1.096e-144	0.02134	0.9787
BMI	ENSG00000152223	Pericyte	rs2852286	rs2852286	0	6.189e-224	0	0	1
BMI	ENSG00000151422	Pericyte	rs7730902	rs34830286	0	4.562e-263	0	0.04941	0.9506
BMI	ENSG00000134371	Pericyte	rs842796	rs842796	0	1.399e-275	0	0	1
BMI	ENSG00000011198	Pericyte	rs10212191	rs2001682	0	0	0.04014	0.06824	0.8916
BMI	ENSG00000011198	Pericyte	rs10212191	rs9848904	0	0	0.03326	0.05621	0.9105
BMI	ENSG00000185482	Pericyte	rs10467124	rs1385526	0	0	0.002364	0.02349	0.9741
BMI	ENSG00000162641	Pericyte	rs2692705	rs475381	0	0	1.859e-18	0.001996	0.998
BMI	ENSG00000069667	Pericyte	rs78802881	rs8025688	0	0	2.902e-37	0.1759	0.8241
BMI	ENSG00000223764	Pericyte	rs7290	rs3766179	0	0	2.278e-38	0.02286	0.9771
BMI	ENSG00000223764	Pericyte	rs7290	rs7290	0	0	2.809e-39	0.001063	0.9989
BMI	ENSG00000164308	Pericyte	rs1820148	rs1216571	0	0	4.048e-90	0.008761	0.9912
BMI	ENSG00000146707	Pericyte	rs38602	rs38602	0	0	8.724e-165	0	1
BMI	ENSG00000278139	Pericyte	rs12402730	rs12402730	0	0	1.37e-261	0	1
BMI	ENSG00000181830	Pericyte	rs7118408	rs7102123	0	0	2.52e-267	0.002519	0.9975
BMI	ENSG00000175215	Pericyte	rs10783833	rs10783833	0	0	0	3.906e-05	1
BMI	ENSG00000224790	Pericyte	rs12483014	rs12483014	0	0	0	3.638e-05	1
BMI	ENSG00000180616	Pericyte	rs2683159	rs2683159	0	0	0	3.039e-06	1
BMI	ENSG00000177697	Pericyte	rs7107156	rs7107156	0	0	0	1.707e-06	1
BMI	ENSG00000108771	Pericyte	rs2670854	rs2670854	0	0	0	1.071e-07	1
BMI	ENSG00000197724	Pericyte	rs4744206	rs4744206	0	0	0	2.75e-08	1
BMI	ENSG00000185920	Pericyte	rs12346725	rs12346725	0	0	0	2.103e-08	1
BMI	ENSG00000265542	Pericyte	rs73995412	rs73995412	0	0	0	7.324e-10	1
BMI	ENSG00000175215	Pericyte	rs1678509	rs1678509	0	0	0	6.759e-12	1
BMI	ENSG00000265542	Pericyte	rs11657128	rs11657128	0	0	0	2.998e-12	1
BMI	ENSG00000143190	Pericyte	rs10494474	rs10494474	0	0	0	1.455e-14	1
BMI	ENSG00000198523	Pericyte	rs1935481	rs1935481	0	0	0	0	1
BMI	ENSG00000197343	Pericyte	rs3901286	rs3901286	0	0	0	0	1
BMI	ENSG00000197343	Pericyte	rs2272168	rs2272168	0	0	0	0	1
BMI	ENSG00000143537	Pericyte	rs12127609	rs12127609	0	0	0	0	1
BMI	ENSG00000112276	Pericyte	rs9499888	rs9499888	0	0	0	0	1
BMI	ENSG00000175215	Pericyte	rs10876988	rs10876988	0	0	0	0	1
BMI	ENSG00000162877	Pericyte	rs1772143	rs1772143	0	0	0	0	1
BMI	ENSG00000162877	Pericyte	rs823080	rs823080	0	0	0	0	1
BMI	ENSG00000108771	Pericyte	rs12449342	rs12449342	0	0	0	0	1
BMI	ENSG00000108771	Pericyte	rs2670857	rs2670857	0	0	0	0	1
BMI	ENSG00000138821	Pericyte	rs6847587	rs6847587	0	0	0	0	1
BMI	ENSG00000177839	Pericyte	rs6893225	rs6893225	0	0	0	0	1
BMI	ENSG00000080603	Pericyte	rs10204	rs10204	0	0	0	0	1
BMI	ENSG00000143190	Pericyte	rs7418469	rs7418469	0	0	0	0	1
BMI	ENSG00000185920	Pericyte	rs930280	rs930280	0	0	0	0	1
BMI	ENSG00000185920	Pericyte	rs4742700	rs4742700	0	0	0	0	1
BMI	ENSG00000161638	Pericyte	rs2272002	rs2272002	0	0	0	0	1
BMI	ENSG00000144229	Pericyte	rs2465095	rs2465095	0	0	0	0	1
BMI	ENSG00000149591	Pericyte	rs75208249	rs75208249	0	0	0	0	1
BMI	ENSG00000271780	Pericyte	rs72715628	rs72715628	0	0	0	0	1
BMI	ENSG00000251574	Pericyte	rs72780040	rs72780040	0	0	0	0	1
BMI	ENSG00000173641	Pericyte	rs7513616	rs7513616	0	0	0	0	1
BMI	ENSG00000173641	Pericyte	rs761422	rs761422	0	0	0	0	1
BMI	ENSG00000173540	Pericyte	rs2282749	rs2282749	0	0	0	0	1
BMI	ENSG00000173540	Pericyte	rs2236942	rs2236942	0	0	0	0	1
BMI	ENSG00000134250	Pericyte	rs11803576	rs11803576	0	0	0	0	1
BMI	ENSG00000265542	Pericyte	rs78816089	rs78816089	0	0	0	0	1
BMI	ENSG00000265542	Pericyte	rs8071116	rs8071116	0	0	0	0	1
BMI	ENSG00000143537	Pericyte	rs12124306	rs12124306	0	0	0	0.0002087	0.9998
BMI	ENSG00000224790	Pericyte	rs2835722	rs2835722	0	0	0	0.0004767	0.9995
BMI	ENSG00000228672	Pericyte	rs62380939	rs62380939	0	0	0	0.003148	0.9969
BMI	ENSG00000171444	Pericyte	rs67268709	rs66502937	0	0	0	0.003985	0.996
BMI	ENSG00000171444	Pericyte	rs67268709	rs67268709	0	0	0	0.003983	0.996
BMI	ENSG00000228672	Pericyte	rs62380939	rs7733488	0	0	0	0.004855	0.9951
BMI	ENSG00000185920	Pericyte	rs7854560	rs10819724	0	0	0	0.005434	0.9946
BMI	ENSG00000143190	Pericyte	rs10733051	rs4657654	0	0	0	0.006834	0.9932
BMI	ENSG00000161638	Pericyte	rs2071558	rs11614010	0	0	0	0.007457	0.9925
BMI	ENSG00000157343	Pericyte	rs9469886	rs9469886	0	0	0	0.008322	0.9917
BMI	ENSG00000126561	Pericyte	rs11656097	rs35406806	0	0	0	0.01635	0.9836
BMI	ENSG00000177697	Pericyte	rs7479942	rs4963141	0	0	0	0.01729	0.9827
BMI	ENSG00000180616	Pericyte	rs2620036	rs2683154	0	0	0	0.0175	0.9825
BMI	ENSG00000265542	Pericyte	rs11657128	rs11654058	0	0	0	0.02265	0.9773
BMI	ENSG00000108828	Pericyte	rs35399157	rs4584865	0	0	0	0.02632	0.9737
BMI	ENSG00000177697	Pericyte	rs7125550	rs4963141	0	0	0	0.04469	0.9553
BMI	ENSG00000143537	Pericyte	rs4276913	rs12124306	0	0	0	0.05013	0.9499
BMI	ENSG00000272104	Pericyte	rs34588335	rs11922013	0	0	0	0.06618	0.9338
BMI	ENSG00000224790	Pericyte	rs2835722	rs9981736	0	0	0	0.1461	0.8539
BMI	ENSG00000262089	Brain_Cortex	rs2455548	rs2455548	1.95E-314	7.889e-289	7.517e-29	0.001047	0.999
BMI	ENSG00000124571	Brain_Cortex	rs140163521	rs140163521	2.117e-09	0.006404	1.219e-09	0.001703	0.9919
BMI	ENSG00000179902	Brain_Cortex	rs4970829	rs4970829	1.228e-12	0.01232	2.432e-13	0.0004652	0.9872
BMI	ENSG00000167994	Brain_Cortex	rs174574	rs116657199	1.49e-22	0.01403	7.613e-22	0.06987	0.9161
BMI	ENSG00000167994	Brain_Cortex	rs174574	rs174570	1.882e-24	0.0001772	1.278e-21	0.1186	0.8812
BMI	ENSG00000215452	Brain_Cortex	rs6062986	rs8123055	1.745e-34	0.07878	2.523e-34	0.1123	0.809
BMI	ENSG00000183117	Brain_Cortex	rs1714713	rs60877273	2.924e-35	1.876e-32	0.0001532	0.0965	0.9033
BMI	ENSG00000249506	Brain_Cortex	rs41268379	rs41268379	2.51e-36	0.0001315	1.371e-34	0.005195	0.9947
BMI	ENSG00000175730	Brain_Cortex	rs6087933	rs6119266	3.92e-42	1.453e-37	1.154e-07	0.002281	0.9977
BMI	ENSG00000086570	Brain_Cortex	rs3816007	rs3816007	1.514e-48	4.699e-50	0.07596	0.00051	0.9235
BMI	ENSG00000175730	Brain_Cortex	rs6119266	rs6119266	1.26e-49	1.181e-37	3.708e-15	0.001479	0.9985
BMI	ENSG00000242441	Brain_Cortex	rs1996968	rs1996968	5.586e-69	7.355e-25	1.524e-47	7.288e-06	1
BMI	ENSG00000183117	Brain_Cortex	rs1714713	rs1714713	1.602e-107	1.028e-104	8.837e-06	0.003677	0.9963
BMI	ENSG00000183117	Brain_Cortex	rs7817891	rs1714713	6.697e-108	2.428e-104	3.695e-06	0.01142	0.9886
BMI	ENSG00000149636	Brain_Cortex	rs148316982	rs78294453	7.312e-112	0.05517	1.652e-111	0.123	0.8218
BMI	ENSG00000275485	Brain_Cortex	rs1886176	rs1886176	3.078e-118	1.376e-119	0.08152	0.001812	0.9167
BMI	ENSG00000164638	Brain_Cortex	rs76465274	rs10258331	1.616e-124	0.005912	2.308e-124	0.006467	0.9876
BMI	ENSG00000238917	Brain_Cortex	rs3744405	rs3744405	1.745e-130	3.813e-48	9.151e-86	0	1
BMI	ENSG00000238917	Brain_Cortex	rs3744405	rs3744404	9.66e-132	2.111e-49	1.292e-84	0.0263	0.9737
BMI	ENSG00000154478	Brain_Cortex	rs77798235	rs114022282	4.688e-132	2.454e-131	0.002885	0.01314	0.984
BMI	ENSG00000154478	Brain_Cortex	rs145506410	rs114022282	1.843e-132	1.858e-130	0.001134	0.1125	0.8863
BMI	ENSG00000256223	Brain_Cortex	rs61195898	rs61195898	3.495e-133	1.414e-132	0.0004942	2.119e-07	0.9995
BMI	ENSG00000164638	Brain_Cortex	rs76465274	rs73673122	2.389e-146	8.738e-25	1.853e-124	0.004789	0.9952
BMI	ENSG00000167487	Brain_Cortex	rs11670056	rs11670056	4.605e-157	3.04e-17	3.029e-143	4.547e-16	1
BMI	ENSG00000279982	Brain_Cortex	rs118170318	rs118170318	3.059e-161	3.756e-44	1.629e-120	0	1
BMI	ENSG00000268030	Brain_Cortex	rs7251067	rs111682204	7.761e-173	2.403e-144	3.125e-31	0.00769	0.9923
BMI	ENSG00000164638	Brain_Cortex	rs76465274	rs78225961	1.04e-176	3.804e-55	2.692e-124	0.007864	0.9921
BMI	ENSG00000164638	Brain_Cortex	rs4724651	rs4724651	9.568e-220	1.028e-14	1.862e-208	1.929e-09	1
BMI	ENSG00000146067	Brain_Cortex	rs2545798	rs2545798	2.036e-226	8.77e-73	4.892e-157	0.0001078	0.9999
BMI	ENSG00000269694	Brain_Cortex	rs7251067	rs78855479	6.584e-259	1.735e-230	2.719e-31	0.005173	0.9948
BMI	ENSG00000274021	Brain_Cortex	rs73208333	rs73208333	3.626e-265	3.277e-154	2.213e-114	2.096e-13	1
BMI	ENSG00000225849	Brain_Cortex	rs141048392	rs141048392	1.488e-287	2.813e-147	1.058e-143	0	1
BMI	ENSG00000262089	Brain_Cortex	rs181132614	rs2455548	2.682e-306	1.686e-287	1.035e-20	0.0632	0.9368
BMI	ENSG00000114270	Brain_Cortex	rs34588335	rs6446277	0	0.1073	0	0.07429	0.8184
BMI	ENSG00000114270	Brain_Cortex	rs9871380	rs6446277	0	0.1073	0	0.07429	0.8184
BMI	ENSG00000266490	Brain_Cortex	rs11656004	rs11652520	0	0.04784	0	0.005993	0.9462
BMI	ENSG00000266490	Brain_Cortex	rs78608756	rs11652520	0	0.04731	0	0.005905	0.9468
BMI	ENSG00000231064	Brain_Cortex	rs151107921	rs151107921	0	0.013	0	2.787e-05	0.987
BMI	ENSG00000137876	Brain_Cortex	rs1115335	rs1115335	0	0.01076	0	0.000302	0.9889
BMI	ENSG00000257194	Brain_Cortex	rs11105479	rs7488223	0	0.002063	0	0.1097	0.8882
BMI	ENSG00000248184	Brain_Cortex	rs12641623	rs1389003	0	0.001605	0	0.05757	0.9408
BMI	ENSG00000248184	Brain_Cortex	rs1492767	rs1389003	0	0.001452	0	0.0519	0.9466
BMI	ENSG00000248184	Brain_Cortex	rs894905	rs1389003	0	0.00122	0	0.04328	0.9555
BMI	ENSG00000185684	Brain_Cortex	rs11246908	rs7488356	0	0.001095	0	0.1191	0.8798
BMI	ENSG00000248184	Brain_Cortex	rs11735899	rs1389003	0	0.0006861	0	0.02346	0.9759
BMI	ENSG00000248184	Brain_Cortex	rs1389003	rs1389003	0	0.0006124	0	0.02073	0.9787
BMI	ENSG00000185684	Brain_Cortex	rs7305807	rs7488356	0	0.000584	0	0.06257	0.9368
BMI	ENSG00000185684	Brain_Cortex	rs7133119	rs7488356	0	0.000416	0	0.04399	0.9556
BMI	ENSG00000185684	Brain_Cortex	rs10902487	rs7488356	0	0.0003995	0	0.04217	0.9574
BMI	ENSG00000185684	Brain_Cortex	rs7962912	rs7488356	0	0.0003995	0	0.04217	0.9574
BMI	ENSG00000007541	Brain_Cortex	rs9935319	rs9935319	0	0.0001763	0	0.008381	0.9914
BMI	ENSG00000266490	Brain_Cortex	rs11656004	rs186594430	0	3.243e-05	0	0.05466	0.9453
BMI	ENSG00000266490	Brain_Cortex	rs78608756	rs186594430	0	3.104e-05	0	0.05223	0.9477
BMI	ENSG00000185056	Brain_Cortex	rs10038822	rs62378689	0	2.511e-05	0	0.007629	0.9923
BMI	ENSG00000117601	Brain_Cortex	rs61826777	rs677	0	2.162e-05	0	0.06265	0.9373
BMI	ENSG00000117601	Brain_Cortex	rs61828895	rs677	0	2.162e-05	0	0.06265	0.9373
BMI	ENSG00000271751	Brain_Cortex	rs1786141	rs550974	0	9.472e-06	0	0.02848	0.9715
BMI	ENSG00000271751	Brain_Cortex	rs1784460	rs550974	0	9.472e-06	0	0.02848	0.9715
BMI	ENSG00000104808	Brain_Cortex	rs7255292	rs149399601	0	9.031e-06	0	0.03992	0.9601
BMI	ENSG00000196666	Brain_Cortex	rs4752856	rs12363232	0	5.612e-06	0	0.0428	0.9572
BMI	ENSG00000185684	Brain_Cortex	rs10902487	rs7299397	0	2.824e-06	0	0.1317	0.8682
BMI	ENSG00000185684	Brain_Cortex	rs7962912	rs7299397	0	2.824e-06	0	0.1317	0.8682
BMI	ENSG00000185684	Brain_Cortex	rs7133119	rs7299397	0	1.351e-06	0	0.06197	0.938
BMI	ENSG00000144730	Brain_Cortex	rs1491163	rs56068604	0	1.128e-06	0	0.02524	0.9748
BMI	ENSG00000273899	Brain_Cortex	rs55888779	rs55888779	0	6.02e-07	0	1.612e-05	1
BMI	ENSG00000115840	Brain_Cortex	rs6758704	rs7355523	0	2.002e-07	0	0.1179	0.8821
BMI	ENSG00000115840	Brain_Cortex	rs6745143	rs7355523	0	2.002e-07	0	0.1179	0.8821
BMI	ENSG00000137948	Brain_Cortex	rs116437911	rs7545076	0	1.358e-07	0	0.003879	0.9961
BMI	ENSG00000171045	Brain_Cortex	rs4976979	rs13282237	0	7.536e-08	0	0.1223	0.8777
BMI	ENSG00000115840	Brain_Cortex	rs12692974	rs7355523	0	6.231e-08	0	0.03532	0.9647
BMI	ENSG00000171045	Brain_Cortex	rs4325022	rs13282237	0	2.821e-08	0	0.04454	0.9555
BMI	ENSG00000162753	Brain_Cortex	rs61826818	rs61828917	0	3.087e-09	0	0.09635	0.9037
BMI	ENSG00000162753	Brain_Cortex	rs61826815	rs61828917	0	1.328e-09	0	0.04031	0.9597
BMI	ENSG00000169900	Brain_Cortex	rs1143682	rs1143682	0	1.603e-10	0	0.006918	0.9931
BMI	ENSG00000160917	Brain_Cortex	rs3901286	rs1980307	0	1.529e-12	0	0.1589	0.8411
BMI	ENSG00000160917	Brain_Cortex	rs2272168	rs1980307	0	1.529e-12	0	0.1589	0.8411
BMI	ENSG00000233232	Brain_Cortex	rs865719	rs865719	0	7.228e-16	0	0.0001924	0.9998
BMI	ENSG00000185684	Brain_Cortex	rs7133119	rs11831366	0	1.219e-17	0	0.09459	0.9054
BMI	ENSG00000198363	Brain_Cortex	rs56266349	rs117724256	0	9.648e-18	0	0.03748	0.9625
BMI	ENSG00000170209	Brain_Cortex	rs677642	rs677642	0	1.135e-18	0	0	1
BMI	ENSG00000116771	Brain_Cortex	rs4233537	rs12741552	0	6.208e-19	0	0.119	0.881
BMI	ENSG00000116771	Brain_Cortex	rs10803392	rs12741552	0	2.556e-19	0	0.04782	0.9522
BMI	ENSG00000167670	Brain_Cortex	rs73234	rs411833	0	1.17e-19	0	0.009257	0.9907
BMI	ENSG00000006459	Brain_Cortex	rs62491420	rs62491373	0	5.616e-20	0	0.08161	0.9184
BMI	ENSG00000006459	Brain_Cortex	rs112167139	rs62491373	0	2.717e-20	0	0.03845	0.9615
BMI	ENSG00000167670	Brain_Cortex	rs411833	rs411833	0	2.526e-20	0	0.0004279	0.9996
BMI	ENSG00000174502	Brain_Cortex	rs7537069	rs6593970	0	1.069e-20	0	0.09907	0.9009
BMI	ENSG00000130517	Brain_Cortex	rs10424419	rs56104914	0	9.56e-23	0	0.01286	0.9871
BMI	ENSG00000187688	Brain_Cortex	rs9890539	rs12947973	0	1.178e-26	0	0.009556	0.9904
BMI	ENSG00000174502	Brain_Cortex	rs6675675	rs7520875	0	9.095e-31	0	0.07507	0.9249
BMI	ENSG00000169592	Brain_Cortex	rs9925915	rs10871451	0	2.789e-31	0	0.03982	0.9602
BMI	ENSG00000169592	Brain_Cortex	rs4788204	rs10871451	0	2.308e-31	0	0.03261	0.9674
BMI	ENSG00000244515	Brain_Cortex	rs12634818	rs4413278	0	4.627e-41	0	0.07892	0.9211
BMI	ENSG00000244515	Brain_Cortex	rs12496111	rs4413278	0	4.626e-41	0	0.07891	0.9211
BMI	ENSG00000257949	Brain_Cortex	rs3785437	rs58587945	0	5.257e-45	0	0.03621	0.9638
BMI	ENSG00000167671	Brain_Cortex	rs411833	rs73234	0	9.36e-47	0	0.04647	0.9535
BMI	ENSG00000167671	Brain_Cortex	rs73234	rs73234	0	4.028e-48	0	8.206e-05	0.9999
BMI	ENSG00000177752	Brain_Cortex	rs34408560	rs13138261	0	2.105e-52	0	0.03673	0.9633
BMI	ENSG00000177752	Brain_Cortex	rs6851930	rs13138261	0	4.779e-53	0	0.006793	0.9932
BMI	ENSG00000219435	Brain_Cortex	rs34292685	rs2286614	0	2.801e-59	0	0.1268	0.8732
BMI	ENSG00000188910	Brain_Cortex	rs11577248	rs11577248	0	5.017e-72	0	1.945e-06	1
BMI	ENSG00000107521	Brain_Cortex	rs34157379	rs12771536	0	5.498e-77	6.385e-257	0.008759	0.9912
BMI	ENSG00000224153	Brain_Cortex	rs11711420	rs6777400	0	7.522e-83	1.29e-246	0.03957	0.9604
BMI	ENSG00000275910	Brain_Cortex	rs116607841	rs116607841	0	7.476e-113	0	2.728e-15	1
BMI	ENSG00000275910	Brain_Cortex	rs7499243	rs7499243	0	8.199e-114	0	0	1
BMI	ENSG00000101198	Brain_Cortex	rs6062884	rs6062884	0	4.874e-124	9.037e-288	1.937e-05	1
BMI	ENSG00000057935	Brain_Cortex	rs893730	rs893730	0	4.58e-197	0	3.288e-09	1
BMI	ENSG00000137948	Brain_Cortex	rs116437911	rs116437911	0	1.1e-223	0	0	1
BMI	ENSG00000271806	Brain_Cortex	rs4233029	rs4233029	0	1.08e-229	0	0	1
BMI	ENSG00000271806	Brain_Cortex	rs4648609	rs4648609	0	3.081e-231	0	0	1
BMI	ENSG00000162086	Brain_Cortex	rs62031787	rs62031787	0	1.948e-293	2.761e-104	0	1
BMI	ENSG00000261701	Brain_Cortex	rs4788598	rs4788598	0	6.082e-297	0	0	1
BMI	ENSG00000235790	Brain_Cortex	rs2228552	rs2228552	0	1.364e-298	0	0	1
BMI	ENSG00000235790	Brain_Cortex	rs2297674	rs2297674	0	1.732e-305	0	0	1
BMI	ENSG00000235790	Brain_Cortex	rs2228550	rs2228550	0	4.229e-307	0	0	1
BMI	ENSG00000221983	Brain_Cortex	rs11668704	rs8102717	0	0	7.146e-10	0.009301	0.9907
BMI	ENSG00000180185	Brain_Cortex	rs2815304	rs2815304	0	0	1.79e-10	8.906e-07	1
BMI	ENSG00000167588	Brain_Cortex	rs6580788	rs7969803	0	0	4.857e-12	0.01	0.99
BMI	ENSG00000221983	Brain_Cortex	rs4808808	rs8102717	0	0	2.905e-12	0.009075	0.9909
BMI	ENSG00000006042	Brain_Cortex	rs16570	rs4795733	0	0	9.214e-20	0.009435	0.9906
BMI	ENSG00000182919	Brain_Cortex	rs7939460	rs1944104	0	0	2.683e-20	0.01477	0.9852
BMI	ENSG00000144182	Brain_Cortex	rs10165534	rs10165534	0	0	5.52e-27	0.006035	0.994
BMI	ENSG00000185414	Brain_Cortex	rs10165534	rs2309498	0	0	2.622e-27	0.01971	0.9803
BMI	ENSG00000135951	Brain_Cortex	rs13396584	rs1453562	0	0	2.449e-27	0.0498	0.9502
BMI	ENSG00000158411	Brain_Cortex	rs13396584	rs1453562	0	0	2.449e-27	0.0498	0.9502
BMI	ENSG00000251340	Brain_Cortex	rs255373	rs255373	0	0	6.137e-29	0	1
BMI	ENSG00000221983	Brain_Cortex	rs4808807	rs8102717	0	0	6.681e-36	0.01606	0.9839
BMI	ENSG00000254423	Brain_Cortex	rs34536966	rs55692029	0	0	5.167e-39	0.06926	0.9307
BMI	ENSG00000227888	Brain_Cortex	rs34536966	rs55692029	0	0	5.167e-39	0.06926	0.9307
BMI	ENSG00000251402	Brain_Cortex	rs34536966	rs55692029	0	0	5.167e-39	0.06926	0.9307
BMI	ENSG00000254423	Brain_Cortex	rs34536966	rs34536966	0	0	1.492e-40	5.376e-05	0.9999
BMI	ENSG00000227888	Brain_Cortex	rs34536966	rs34536966	0	0	1.492e-40	5.376e-05	0.9999
BMI	ENSG00000251402	Brain_Cortex	rs34536966	rs34536966	0	0	1.492e-40	5.376e-05	0.9999
BMI	ENSG00000255556	Brain_Cortex	rs34536966	rs34536966	0	0	1.492e-40	5.376e-05	0.9999
BMI	ENSG00000255495	Brain_Cortex	rs34536966	rs34536966	0	0	1.492e-40	5.376e-05	0.9999
BMI	ENSG00000186523	Brain_Cortex	rs34536966	rs34536966	0	0	1.492e-40	5.375e-05	0.9999
BMI	ENSG00000225905	Brain_Cortex	rs819976	rs819980	0	0	1.407e-40	0.01802	0.982
BMI	ENSG00000235098	Brain_Cortex	rs819976	rs819980	0	0	1.407e-40	0.01802	0.982
BMI	ENSG00000231181	Brain_Cortex	rs12139169	rs12139169	0	0	8.139e-46	0	1
BMI	ENSG00000163827	Brain_Cortex	rs9846172	rs9846172	0	0	2.098e-53	0.001807	0.9982
BMI	ENSG00000134184	Brain_Cortex	rs530021	rs574344	0	0	2.442e-55	0.002241	0.9978
BMI	ENSG00000099308	Brain_Cortex	rs200373	rs200373	0	0	9.45e-66	1.28e-05	1
BMI	ENSG00000181409	Brain_Cortex	rs6565508	rs6565508	0	0	3.33e-115	0	1
BMI	ENSG00000226791	Brain_Cortex	rs6733011	rs6733011	0	0	1.909e-118	0	1
BMI	ENSG00000254423	Brain_Cortex	rs55692029	rs55692029	0	0	5.07e-136	1.915e-06	1
BMI	ENSG00000227888	Brain_Cortex	rs55692029	rs55692029	0	0	5.07e-136	1.915e-06	1
BMI	ENSG00000251402	Brain_Cortex	rs55692029	rs55692029	0	0	5.07e-136	1.915e-06	1
BMI	ENSG00000162407	Brain_Cortex	rs11206824	rs1815487	0	0	2.053e-166	0.005458	0.9945
BMI	ENSG00000272572	Brain_Cortex	rs1980632	rs1980632	0	0	9.571e-187	0	1
BMI	ENSG00000055950	Brain_Cortex	rs1980632	rs1980632	0	0	9.571e-187	0	1
BMI	ENSG00000107816	Brain_Cortex	rs1980632	rs1980632	0	0	9.571e-187	0	1
BMI	ENSG00000107816	Brain_Cortex	rs11190749	rs11190746	0	0	4.429e-240	0.1309	0.8691
BMI	ENSG00000107816	Brain_Cortex	rs11190749	rs11190749	0	0	6.901e-242	6.662e-05	0.9999
BMI	ENSG00000163125	Brain_Cortex	rs11204662	rs11204662	0	0	0	1.808e-05	1
BMI	ENSG00000104863	Brain_Cortex	rs7248236	rs7248236	0	0	0	6.555e-06	1
BMI	ENSG00000141298	Brain_Cortex	rs2250320	rs2250320	0	0	0	8.303e-07	1
BMI	ENSG00000259804	Brain_Cortex	rs3760002	rs3760002	0	0	0	1.547e-07	1
BMI	ENSG00000103056	Brain_Cortex	rs3760002	rs3760002	0	0	0	1.547e-07	1
BMI	ENSG00000028116	Brain_Cortex	rs848279	rs848279	0	0	0	1.47e-07	1
BMI	ENSG00000134146	Brain_Cortex	rs7181610	rs7181610	0	0	0	9.141e-08	1
BMI	ENSG00000114904	Brain_Cortex	rs2245424	rs2245424	0	0	0	1.837e-08	1
BMI	ENSG00000197157	Brain_Cortex	rs322820	rs322820	0	0	0	1.319e-08	1
BMI	ENSG00000261135	Brain_Cortex	rs9439631	rs9439631	0	0	0	9.032e-10	1
BMI	ENSG00000144730	Brain_Cortex	rs1491163	rs1491163	0	0	0	2.229e-11	1
BMI	ENSG00000162367	Brain_Cortex	rs7534271	rs7534271	0	0	0	5.53e-13	1
BMI	ENSG00000205143	Brain_Cortex	rs4878582	rs4878582	0	0	0	1.31e-13	1
BMI	ENSG00000147955	Brain_Cortex	rs4878582	rs4878582	0	0	0	1.31e-13	1
BMI	ENSG00000230074	Brain_Cortex	rs4878582	rs4878582	0	0	0	1.31e-13	1
BMI	ENSG00000164967	Brain_Cortex	rs4878582	rs4878582	0	0	0	1.31e-13	1
BMI	ENSG00000205143	Brain_Cortex	rs6476455	rs6476455	0	0	0	6.548e-14	1
BMI	ENSG00000239557	Brain_Cortex	rs56214994	rs56214994	0	0	0	2.91e-14	1
BMI	ENSG00000184983	Brain_Cortex	rs5751251	rs5751251	0	0	0	0	1
BMI	ENSG00000118017	Brain_Cortex	rs9809367	rs9809367	0	0	0	0	1
BMI	ENSG00000104723	Brain_Cortex	rs13265882	rs13265882	0	0	0	0	1
BMI	ENSG00000104723	Brain_Cortex	rs13266483	rs13266483	0	0	0	0	1
BMI	ENSG00000181856	Brain_Cortex	rs2654190	rs2654190	0	0	0	0	1
BMI	ENSG00000181856	Brain_Cortex	rs56025918	rs56025918	0	0	0	0	1
BMI	ENSG00000131323	Brain_Cortex	rs11160700	rs11160700	0	0	0	0	1
BMI	ENSG00000131323	Brain_Cortex	rs9783665	rs9783665	0	0	0	0	1
BMI	ENSG00000138031	Brain_Cortex	rs11676272	rs11676272	0	0	0	0	1
BMI	ENSG00000138031	Brain_Cortex	rs6746013	rs6746013	0	0	0	0	1
BMI	ENSG00000215790	Brain_Cortex	rs4648609	rs4648609	0	0	0	0	1
BMI	ENSG00000215790	Brain_Cortex	rs4233029	rs4233029	0	0	0	0	1
BMI	ENSG00000259804	Brain_Cortex	rs1110570	rs1110570	0	0	0	0	1
BMI	ENSG00000167549	Brain_Cortex	rs6505141	rs6505141	0	0	0	0	1
BMI	ENSG00000198945	Brain_Cortex	rs6569648	rs6569648	0	0	0	0	1
BMI	ENSG00000198945	Brain_Cortex	rs7740107	rs7740107	0	0	0	0	1
BMI	ENSG00000149292	Brain_Cortex	rs877138	rs877138	0	0	0	0	1
BMI	ENSG00000149292	Brain_Cortex	rs3897584	rs3897584	0	0	0	0	1
BMI	ENSG00000267769	Brain_Cortex	rs411833	rs411833	0	0	0	0	1
BMI	ENSG00000149485	Brain_Cortex	rs198428	rs198428	0	0	0	0	1
BMI	ENSG00000278570	Brain_Cortex	rs7169264	rs7169264	0	0	0	0	1
BMI	ENSG00000278570	Brain_Cortex	rs12442886	rs12442886	0	0	0	0	1
BMI	ENSG00000255248	Brain_Cortex	rs643925	rs643925	0	0	0	0	1
BMI	ENSG00000274070	Brain_Cortex	rs374462330	rs374462330	0	0	0	0	1
BMI	ENSG00000144214	Brain_Cortex	rs6713792	rs6713792	0	0	0	0	1
BMI	ENSG00000172638	Brain_Cortex	rs2303385	rs2303385	0	0	0	0	1
BMI	ENSG00000172638	Brain_Cortex	rs625652	rs625652	0	0	0	0	1
BMI	ENSG00000172638	Brain_Cortex	rs7940691	rs7940691	0	0	0	0	1
BMI	ENSG00000267681	Brain_Cortex	rs9911630	rs9911630	0	0	0	0	1
BMI	ENSG00000280239	Brain_Cortex	rs411833	rs411833	0	0	0	0	1
BMI	ENSG00000130940	Brain_Cortex	rs578554	rs578554	0	0	0	0	1
BMI	ENSG00000130940	Brain_Cortex	rs6540944	rs6540944	0	0	0	0	1
BMI	ENSG00000261135	Brain_Cortex	rs277461	rs277461	0	0	0	0	1
BMI	ENSG00000279845	Brain_Cortex	rs6537407	rs6537407	0	0	0	0	1
BMI	ENSG00000144426	Brain_Cortex	rs55685371	rs55685371	0	0	0	0	1
BMI	ENSG00000132394	Brain_Cortex	rs7632756	rs7632756	0	0	0	0	1
BMI	ENSG00000132394	Brain_Cortex	rs4857866	rs4857866	0	0	0	0	1
BMI	ENSG00000188176	Brain_Cortex	rs238233	rs238233	0	0	0	0	1
BMI	ENSG00000196388	Brain_Cortex	rs238233	rs238233	0	0	0	0	1
BMI	ENSG00000262185	Brain_Cortex	rs2531995	rs2531995	0	0	0	0	1
BMI	ENSG00000262185	Brain_Cortex	rs2238435	rs2238435	0	0	0	0	1
BMI	ENSG00000262185	Brain_Cortex	rs879620	rs879620	0	0	0	0	1
BMI	ENSG00000165476	Brain_Cortex	rs7916868	rs7916868	0	0	0	0	1
BMI	ENSG00000091640	Brain_Cortex	rs238233	rs238233	0	0	0	0	1
BMI	ENSG00000181619	Brain_Cortex	rs1956360	rs1956360	0	0	0	0	1
BMI	ENSG00000271966	Brain_Cortex	rs1426912	rs1426912	0	0	0	0	1
BMI	ENSG00000174791	Brain_Cortex	rs2303385	rs2303385	0	0	0	0	1
BMI	ENSG00000174791	Brain_Cortex	rs625652	rs625652	0	0	0	0	1
BMI	ENSG00000174791	Brain_Cortex	rs7940691	rs7940691	0	0	0	0	1
BMI	ENSG00000225302	Brain_Cortex	rs2627197	rs2627197	0	0	0	0	1
BMI	ENSG00000225302	Brain_Cortex	rs1637570	rs1637570	0	0	0	0	1
BMI	ENSG00000267980	Brain_Cortex	rs2247205	rs2247205	0	0	0	0	1
BMI	ENSG00000104626	Brain_Cortex	rs2929451	rs2929451	0	0	0	0	1
BMI	ENSG00000152128	Brain_Cortex	rs1942055	rs1942055	0	0	0	0	1
BMI	ENSG00000227775	Brain_Cortex	rs4233029	rs4233029	0	0	0	0	1
BMI	ENSG00000227775	Brain_Cortex	rs4648609	rs4648609	0	0	0	0	1
BMI	ENSG00000176927	Brain_Cortex	rs7209622	rs7209622	0	0	0	0	1
BMI	ENSG00000103056	Brain_Cortex	rs1110570	rs1110570	0	0	0	0	1
BMI	ENSG00000077616	Brain_Cortex	rs10830471	rs10830471	0	0	0	0	1
BMI	ENSG00000084636	Brain_Cortex	rs2228550	rs2228550	0	0	0	0	1
BMI	ENSG00000084636	Brain_Cortex	rs2297674	rs2297674	0	0	0	0	1
BMI	ENSG00000273137	Brain_Cortex	rs5771237	rs5771237	0	0	0	0	1
BMI	ENSG00000215908	Brain_Cortex	rs277461	rs277461	0	0	0	0	1
BMI	ENSG00000189339	Brain_Cortex	rs4648609	rs4648609	0	0	0	0	1
BMI	ENSG00000189339	Brain_Cortex	rs4233029	rs4233029	0	0	0	0	1
BMI	ENSG00000274523	Brain_Cortex	rs374462330	rs374462330	0	0	0	0	1
BMI	ENSG00000163131	Brain_Cortex	rs4970989	rs4970989	0	0	0	0	1
BMI	ENSG00000248333	Brain_Cortex	rs4233029	rs4233029	0	0	0	0	1
BMI	ENSG00000248333	Brain_Cortex	rs4648609	rs4648609	0	0	0	0	1
BMI	ENSG00000243304	Brain_Cortex	rs158359	rs158359	0	0	0	0	1
BMI	ENSG00000138696	Brain_Cortex	rs7664562	rs7664562	0	0	0	0	1
BMI	ENSG00000138696	Brain_Cortex	rs7694531	rs7694531	0	0	0	0	1
BMI	ENSG00000134146	Brain_Cortex	rs6495779	rs6495779	0	0	0	0	1
BMI	ENSG00000134508	Brain_Cortex	rs8097323	rs8097323	0	0	0	0	1
BMI	ENSG00000077380	Brain_Cortex	rs6757773	rs6757773	0	0	0	0	1
BMI	ENSG00000077380	Brain_Cortex	rs2138348	rs2138348	0	0	0	0	1
BMI	ENSG00000175826	Brain_Cortex	rs2654190	rs2654190	0	0	0	0	1
BMI	ENSG00000175826	Brain_Cortex	rs56025918	rs56025918	0	0	0	0	1
BMI	ENSG00000219481	Brain_Cortex	rs277461	rs277461	0	0	0	0	1
BMI	ENSG00000273449	Brain_Cortex	rs9993988	rs9993988	0	0	0	0	1
BMI	ENSG00000184983	Brain_Cortex	rs5758661	rs5758661	0	0	0	6.022e-05	0.9999
BMI	ENSG00000004487	Brain_Cortex	rs6700863	rs6700863	0	0	0	0.0003366	0.9997
BMI	ENSG00000116406	Brain_Cortex	rs4011648	rs4011648	0	0	0	0.001055	0.9989
BMI	ENSG00000183066	Brain_Cortex	rs6002608	rs6002608	0	0	0	0.00127	0.9987
BMI	ENSG00000255248	Brain_Cortex	rs644271	rs550837	0	0	0	0.002002	0.998
BMI	ENSG00000223496	Brain_Cortex	rs7186104	rs4081753	0	0	0	0.001996	0.998
BMI	ENSG00000223496	Brain_Cortex	rs4081753	rs4081753	0	0	0	0.001996	0.998
BMI	ENSG00000186704	Brain_Cortex	rs6954694	rs6954694	0	0	0	0.001996	0.998
BMI	ENSG00000223548	Brain_Cortex	rs4493667	rs72793242	0	0	0	0.001996	0.998
BMI	ENSG00000273137	Brain_Cortex	rs2013430	rs2272847	0	0	0	0.001996	0.998
BMI	ENSG00000273137	Brain_Cortex	rs2272847	rs2272847	0	0	0	0.001996	0.998
BMI	ENSG00000189045	Brain_Cortex	rs40060	rs40060	0	0	0	0.001996	0.998
BMI	ENSG00000143434	Brain_Cortex	rs10888404	rs10888404	0	0	0	0.001996	0.998
BMI	ENSG00000273449	Brain_Cortex	rs12500221	rs12500221	0	0	0	0.001996	0.998
BMI	ENSG00000183066	Brain_Cortex	rs6002608	rs6002607	0	0	0	0.003135	0.9969
BMI	ENSG00000175611	Brain_Cortex	rs690420	rs617884	0	0	0	0.003938	0.9961
BMI	ENSG00000175611	Brain_Cortex	rs690420	rs690420	0	0	0	0.003938	0.9961
BMI	ENSG00000261135	Brain_Cortex	rs9439632	rs9439632	0	0	0	0.004013	0.996
BMI	ENSG00000278740	Brain_Cortex	rs28512206	rs76877263	0	0	0	0.003984	0.996
BMI	ENSG00000145198	Brain_Cortex	rs843341	rs843376	0	0	0	0.003984	0.996
BMI	ENSG00000145198	Brain_Cortex	rs1687230	rs843376	0	0	0	0.003984	0.996
BMI	ENSG00000145194	Brain_Cortex	rs843341	rs843376	0	0	0	0.003984	0.996
BMI	ENSG00000145194	Brain_Cortex	rs1687230	rs843376	0	0	0	0.003984	0.996
BMI	ENSG00000175166	Brain_Cortex	rs843341	rs843376	0	0	0	0.003984	0.996
BMI	ENSG00000175166	Brain_Cortex	rs1687230	rs843376	0	0	0	0.003984	0.996
BMI	ENSG00000198793	Brain_Cortex	rs11121704	rs11121704	0	0	0	0.003984	0.996
BMI	ENSG00000271966	Brain_Cortex	rs1426910	rs1426910	0	0	0	0.003984	0.996
BMI	ENSG00000262165	Brain_Cortex	rs4790709	rs4790709	0	0	0	0.003984	0.996
BMI	ENSG00000239557	Brain_Cortex	rs11715347	rs56019197	0	0	0	0.003984	0.996
BMI	ENSG00000078142	Brain_Cortex	rs1788988	rs582268	0	0	0	0.004785	0.9952
BMI	ENSG00000175611	Brain_Cortex	rs690420	rs689979	0	0	0	0.005193	0.9948
BMI	ENSG00000197586	Brain_Cortex	rs6050442	rs6037059	0	0	0	0.005665	0.9943
BMI	ENSG00000277938	Brain_Cortex	rs6050442	rs6037059	0	0	0	0.005665	0.9943
BMI	ENSG00000132182	Brain_Cortex	rs9845966	rs7635926	0	0	0	0.009901	0.9901
BMI	ENSG00000186704	Brain_Cortex	rs11982271	rs6954694	0	0	0	0.0101	0.9899
BMI	ENSG00000197586	Brain_Cortex	rs6050442	rs6083779	0	0	0	0.01138	0.9886
BMI	ENSG00000277938	Brain_Cortex	rs6050442	rs6083779	0	0	0	0.01138	0.9886
BMI	ENSG00000163482	Brain_Cortex	rs613539	rs596076	0	0	0	0.01381	0.9862
BMI	ENSG00000149084	Brain_Cortex	rs12417393	rs1878850	0	0	0	0.02344	0.9766
BMI	ENSG00000283375	Brain_Cortex	rs12417393	rs1878850	0	0	0	0.02344	0.9766
BMI	ENSG00000115514	Brain_Cortex	rs2242037	rs4851205	0	0	0	0.04482	0.9552
BMI	ENSG00000115514	Brain_Cortex	rs2242037	rs7601730	0	0	0	0.04534	0.9547
BMI	ENSG00000163125	Brain_Cortex	rs4971010	rs11204662	0	0	0	0.1812	0.8188
BMI	ENSG00000146067	Brain_Frontal_Cortex_BA9	rs2545798	rs2545798	6.33E-313	2.729e-159	4.642e-157	5.389e-14	1
BMI	ENSG00000273821	Brain_Frontal_Cortex_BA9	rs6062884	rs6062884	1.12E-314	2.481e-30	9.027e-288	1.265e-11	1
BMI	ENSG00000178243	Brain_Frontal_Cortex_BA9	rs72760874	rs72760874	4.443e-28	7.029e-09	1.696e-22	0.0006848	0.9993
BMI	ENSG00000256591	Brain_Frontal_Cortex_BA9	rs509360	rs509360	6.698e-39	7.247e-10	1.928e-32	8.593e-05	0.9999
BMI	ENSG00000153563	Brain_Frontal_Cortex_BA9	rs28527279	rs28527279	2.195e-63	4.538e-51	9.675e-16	3.015e-13	1
BMI	ENSG00000164347	Brain_Frontal_Cortex_BA9	rs115507637	rs115507637	3.365e-75	5.606e-12	1.639e-66	0.0007321	0.9993
BMI	ENSG00000230487	Brain_Frontal_Cortex_BA9	rs62435470	rs62435470	1.507e-109	0.01724	1.767e-110	5.695e-05	0.9827
BMI	ENSG00000272008	Brain_Frontal_Cortex_BA9	rs74507177	rs74507177	1.44e-118	7.434e-54	3.875e-68	0	1
BMI	ENSG00000050438	Brain_Frontal_Cortex_BA9	rs4761998	rs117691477	4.294e-124	0.007355	8.366e-123	0.1416	0.8511
BMI	ENSG00000242441	Brain_Frontal_Cortex_BA9	rs1996968	rs2056581	7.315e-153	9.631e-109	7.957e-47	0.008495	0.9915
BMI	ENSG00000228549	Brain_Frontal_Cortex_BA9	rs2273113	rs7517838	9.895e-160	0.0002879	2.86e-158	0.006336	0.9934
BMI	ENSG00000225849	Brain_Frontal_Cortex_BA9	rs141048392	rs141048392	3.369e-254	6.371e-114	1.058e-143	6.834e-07	1
BMI	ENSG00000149636	Brain_Frontal_Cortex_BA9	rs397625	rs2425261	2.755e-294	9.393e-34	2.733e-263	0.00733	0.9927
BMI	ENSG00000248184	Brain_Frontal_Cortex_BA9	rs12641623	rs62299448	0	0.115	0	0.06922	0.8157
BMI	ENSG00000248184	Brain_Frontal_Cortex_BA9	rs1492767	rs62299448	0	0.1081	0	0.06491	0.827
BMI	ENSG00000196951	Brain_Frontal_Cortex_BA9	rs56237753	rs56237753	0	0.08889	0	0.001316	0.9098
BMI	ENSG00000248184	Brain_Frontal_Cortex_BA9	rs1389003	rs62299448	0	0.0652	0	0.03837	0.8964
BMI	ENSG00000248184	Brain_Frontal_Cortex_BA9	rs11735899	rs62299448	0	0.04683	0	0.02699	0.9262
BMI	ENSG00000171045	Brain_Frontal_Cortex_BA9	rs4325022	rs4284148	0	0.01445	0	0.15	0.8355
BMI	ENSG00000171045	Brain_Frontal_Cortex_BA9	rs4976979	rs4284148	0	0.01357	0	0.1408	0.8456
BMI	ENSG00000103126	Brain_Frontal_Cortex_BA9	rs1150188	rs9745611	0	0.01337	0	0.05157	0.9351
BMI	ENSG00000154114	Brain_Frontal_Cortex_BA9	rs1597866	rs1530919	0	0.008868	0	0.01503	0.9761
BMI	ENSG00000154114	Brain_Frontal_Cortex_BA9	rs12420530	rs1530919	0	0.008845	0	0.01499	0.9762
BMI	ENSG00000103126	Brain_Frontal_Cortex_BA9	rs214249	rs9745611	0	0.007965	0	0.02992	0.9621
BMI	ENSG00000148842	Brain_Frontal_Cortex_BA9	rs9633712	rs74233809	0	0.007948	0	0.1056	0.8865
BMI	ENSG00000224843	Brain_Frontal_Cortex_BA9	rs12199012	rs6927771	0	0.006412	0	0.02007	0.9735
BMI	ENSG00000148842	Brain_Frontal_Cortex_BA9	rs11191560	rs74233809	0	0.006023	0	0.07953	0.9144
BMI	ENSG00000179270	Brain_Frontal_Cortex_BA9	rs7591793	rs7591793	0	0.003724	0	0.0008457	0.9954
BMI	ENSG00000224843	Brain_Frontal_Cortex_BA9	rs2393805	rs6927771	0	0.002247	0	0.005735	0.992
BMI	ENSG00000228549	Brain_Frontal_Cortex_BA9	rs7517838	rs7517838	0	9.785e-05	0	0.0008303	0.9991
BMI	ENSG00000271751	Brain_Frontal_Cortex_BA9	rs1786141	rs550974	0	6.323e-06	0	0.03001	0.97
BMI	ENSG00000271751	Brain_Frontal_Cortex_BA9	rs1784460	rs550974	0	6.323e-06	0	0.03001	0.97
BMI	ENSG00000223496	Brain_Frontal_Cortex_BA9	rs7186104	rs3974176	0	6.154e-06	0	0.04606	0.9539
BMI	ENSG00000223496	Brain_Frontal_Cortex_BA9	rs4081753	rs3974176	0	6.154e-06	0	0.04606	0.9539
BMI	ENSG00000274070	Brain_Frontal_Cortex_BA9	rs376097520	rs376097520	0	1.888e-06	0	6.513e-09	1
BMI	ENSG00000179889	Brain_Frontal_Cortex_BA9	rs4985122	rs4985122	0	1.308e-06	0	6.704e-06	1
BMI	ENSG00000122965	Brain_Frontal_Cortex_BA9	rs1124665	rs1981938	0	2.11e-07	0	0.1618	0.8382
BMI	ENSG00000122965	Brain_Frontal_Cortex_BA9	rs10507241	rs1981938	0	2.11e-07	0	0.1618	0.8382
BMI	ENSG00000162753	Brain_Frontal_Cortex_BA9	rs61826815	rs61826818	0	7.463e-08	0	0.01401	0.986
BMI	ENSG00000162753	Brain_Frontal_Cortex_BA9	rs61826818	rs61826818	0	2.448e-08	0	0.003248	0.9968
BMI	ENSG00000174292	Brain_Frontal_Cortex_BA9	rs222842	rs222842	0	3.523e-09	0	0.003263	0.9967
BMI	ENSG00000170209	Brain_Frontal_Cortex_BA9	rs677642	rs677642	0	2.994e-09	0	2.781e-09	1
BMI	ENSG00000115504	Brain_Frontal_Cortex_BA9	rs4428007	rs4428007	0	6.884e-10	0	0.00148	0.9985
BMI	ENSG00000264538	Brain_Frontal_Cortex_BA9	rs78608756	rs78608756	0	4.553e-11	0	8.185e-15	1
BMI	ENSG00000006459	Brain_Frontal_Cortex_BA9	rs112167139	rs62491374	0	5.05e-12	0	0.1036	0.8964
BMI	ENSG00000006459	Brain_Frontal_Cortex_BA9	rs62491420	rs62491374	0	4.26e-12	0	0.08707	0.9129
BMI	ENSG00000006459	Brain_Frontal_Cortex_BA9	rs62491414	rs62491374	0	3.772e-12	0	0.07688	0.9231
BMI	ENSG00000006459	Brain_Frontal_Cortex_BA9	rs62491408	rs62491374	0	3.767e-12	0	0.07677	0.9232
BMI	ENSG00000006459	Brain_Frontal_Cortex_BA9	rs76831645	rs62491374	0	3.767e-12	0	0.07677	0.9232
BMI	ENSG00000223403	Brain_Frontal_Cortex_BA9	rs76967162	rs76967162	0	1.323e-17	0	1.883e-13	1
BMI	ENSG00000169592	Brain_Frontal_Cortex_BA9	rs11150580	rs4583255	0	5.199e-19	0	0.1196	0.8804
BMI	ENSG00000250506	Brain_Frontal_Cortex_BA9	rs3785437	rs58587945	0	3.656e-19	0	0.1438	0.8562
BMI	ENSG00000169592	Brain_Frontal_Cortex_BA9	rs3814884	rs4583255	0	2.947e-19	0	0.06694	0.9331
BMI	ENSG00000169592	Brain_Frontal_Cortex_BA9	rs4583255	rs4583255	0	1.088e-19	0	0.02345	0.9766
BMI	ENSG00000185163	Brain_Frontal_Cortex_BA9	rs11246908	rs11246908	0	1.15e-22	0	1.787e-07	1
BMI	ENSG00000168813	Brain_Frontal_Cortex_BA9	rs73026246	rs73026246	0	3.105e-24	0	0	1
BMI	ENSG00000064545	Brain_Frontal_Cortex_BA9	rs75726225	rs75726225	0	8.001e-25	0	0.002014	0.998
BMI	ENSG00000064545	Brain_Frontal_Cortex_BA9	rs80092606	rs75726225	0	8.001e-25	0	0.002014	0.998
BMI	ENSG00000219435	Brain_Frontal_Cortex_BA9	rs34292685	rs2286614	0	3.303e-25	0	0.01497	0.985
BMI	ENSG00000273899	Brain_Frontal_Cortex_BA9	rs55888779	rs55888779	0	1.441e-26	0	0	1
BMI	ENSG00000273821	Brain_Frontal_Cortex_BA9	rs13042424	rs13042424	0	1.632e-36	0	4.529e-10	1
BMI	ENSG00000127337	Brain_Frontal_Cortex_BA9	rs650198	rs317646	0	4.231e-60	0	0.01361	0.9864
BMI	ENSG00000278740	Brain_Frontal_Cortex_BA9	rs28512206	rs76877263	0	3.518e-76	0	0.003984	0.996
BMI	ENSG00000171695	Brain_Frontal_Cortex_BA9	rs80067828	rs59944054	0	6.057e-101	0	0.02986	0.9701
BMI	ENSG00000151502	Brain_Frontal_Cortex_BA9	rs79424350	rs75050187	0	8.264e-114	0	0.01514	0.9849
BMI	ENSG00000167671	Brain_Frontal_Cortex_BA9	rs73234	rs73234	0	3.358e-137	0	1.844e-11	1
BMI	ENSG00000140465	Brain_Frontal_Cortex_BA9	rs2017998	rs2017998	0	1.386e-157	0	0	1
BMI	ENSG00000135723	Brain_Frontal_Cortex_BA9	rs7190307	rs7190307	0	9.167e-169	0	0	1
BMI	ENSG00000233251	Brain_Frontal_Cortex_BA9	rs6706350	rs6706350	0	1.653e-173	3.472e-204	0	1
BMI	ENSG00000117877	Brain_Frontal_Cortex_BA9	rs123187	rs123187	0	2.711e-176	0	0	1
BMI	ENSG00000261701	Brain_Frontal_Cortex_BA9	rs4788598	rs4788598	0	5.397e-254	0	0	1
BMI	ENSG00000272462	Brain_Frontal_Cortex_BA9	rs12204800	rs10946805	0	8.034e-255	0	0.01176	0.9882
BMI	ENSG00000272462	Brain_Frontal_Cortex_BA9	rs8384	rs10946805	0	8.034e-255	0	0.01176	0.9882
BMI	ENSG00000173660	Brain_Frontal_Cortex_BA9	rs11211262	rs11211262	0	6.646e-273	0	0	1
BMI	ENSG00000235790	Brain_Frontal_Cortex_BA9	rs2297674	rs2297674	0	5.095e-295	0	0	1
BMI	ENSG00000182919	Brain_Frontal_Cortex_BA9	rs10765620	rs1944104	0	0	2.708e-20	0.005533	0.9945
BMI	ENSG00000182919	Brain_Frontal_Cortex_BA9	rs1944104	rs1944104	0	0	5.003e-36	0.0007207	0.9993
BMI	ENSG00000255556	Brain_Frontal_Cortex_BA9	rs34536966	rs55692029	0	0	5.167e-39	0.06926	0.9307
BMI	ENSG00000227888	Brain_Frontal_Cortex_BA9	rs34536966	rs55692029	0	0	5.167e-39	0.06926	0.9307
BMI	ENSG00000249889	Brain_Frontal_Cortex_BA9	rs34536966	rs55692029	0	0	5.167e-39	0.06926	0.9307
BMI	ENSG00000255556	Brain_Frontal_Cortex_BA9	rs34536966	rs34536966	0	0	1.492e-40	5.376e-05	0.9999
BMI	ENSG00000154319	Brain_Frontal_Cortex_BA9	rs34536966	rs34536966	0	0	1.492e-40	5.376e-05	0.9999
BMI	ENSG00000227888	Brain_Frontal_Cortex_BA9	rs34536966	rs34536966	0	0	1.492e-40	5.376e-05	0.9999
BMI	ENSG00000249889	Brain_Frontal_Cortex_BA9	rs34536966	rs34536966	0	0	1.492e-40	5.376e-05	0.9999
BMI	ENSG00000235098	Brain_Frontal_Cortex_BA9	rs819976	rs819980	0	0	1.407e-40	0.01802	0.982
BMI	ENSG00000215915	Brain_Frontal_Cortex_BA9	rs819976	rs819980	0	0	1.407e-40	0.01802	0.982
BMI	ENSG00000100239	Brain_Frontal_Cortex_BA9	rs62241244	rs62241244	0	0	2.388e-45	4.157e-05	1
BMI	ENSG00000134184	Brain_Frontal_Cortex_BA9	rs530021	rs574344	0	0	2.442e-55	0.002241	0.9978
BMI	ENSG00000164506	Brain_Frontal_Cortex_BA9	rs608147	rs608147	0	0	1.155e-89	0	1
BMI	ENSG00000184697	Brain_Frontal_Cortex_BA9	rs62031787	rs62031787	0	0	2.756e-104	0.001762	0.9982
BMI	ENSG00000243701	Brain_Frontal_Cortex_BA9	rs2673649	rs2673649	0	0	1.298e-111	0	1
BMI	ENSG00000226791	Brain_Frontal_Cortex_BA9	rs6733011	rs6733011	0	0	1.909e-118	0	1
BMI	ENSG00000255556	Brain_Frontal_Cortex_BA9	rs55692029	rs55692029	0	0	5.07e-136	1.915e-06	1
BMI	ENSG00000227888	Brain_Frontal_Cortex_BA9	rs55692029	rs55692029	0	0	5.07e-136	1.915e-06	1
BMI	ENSG00000249889	Brain_Frontal_Cortex_BA9	rs55692029	rs55692029	0	0	5.07e-136	1.915e-06	1
BMI	ENSG00000162407	Brain_Frontal_Cortex_BA9	rs11206824	rs1815487	0	0	2.053e-166	0.005458	0.9945
BMI	ENSG00000273306	Brain_Frontal_Cortex_BA9	rs7588059	rs7588059	0	0	1.191e-186	9.269e-08	1
BMI	ENSG00000245812	Brain_Frontal_Cortex_BA9	rs850972	rs850972	0	0	2.905e-197	5.859e-05	0.9999
BMI	ENSG00000050438	Brain_Frontal_Cortex_BA9	rs2288368	rs10876160	0	0	4.777e-205	0.002705	0.9973
[truncated: 2,206 more rows]

## Sheet: Data S3
Supplementary Data 3. P values of two-sided paired Wilcoxon tests (corresponding to Fig. 2d and Supplementary Fig. 1). The gene expression comparison was conducted between reference cell types (row) and test cell types (column).
	Expression of cell-specific colocalized genes						Expression of all colocalized genes
	Astrocyte	ExN	InN	Microglia	ODC	OPC	Astrocyte	ExN	InN	Microglia	ODC	OPC
Astrocyte	--	0.01043	0.01086	7.076e-05	5.174e-06	0.001779	--	0.02431	0.02064	1.427e-05	7.309e-07	0.000917
ExN	0.0006654	--	0.02001	2.242e-08	4.151e-10	4.022e-07	0.002973	--	0.03086	1.31e-08	7.152e-13	1.063e-09
InN	7.441e-05	0.865	--	3.436e-05	1.874e-10	4.133e-09	0.0001601	0.7675	--	1.849e-06	6.982e-13	3.606e-10
Microglia	0.06037	0.03583	0.06136	--	0.001372	0.01343	0.06463	0.01761	0.08003	--	0.000362	0.00884
ODC	0.5659	0.8955	0.3893	0.002063	--	0.4804	0.6362	0.1878	0.05202	0.02002	--	0.2134
OPC	0.4551	0.8606	0.6986	0.0003135	0.004365	--	0.6377	0.9938	0.7571	0.0002592	0.001083	--

## Sheet: Data S4
Supplementary Data 4. GWAS summary data of disease outcomes used in MR analysis.
Disease trait	Disease category	Sample size	N_Cases	Ancestry	Study	Data resource	Literatures supporting close relationships with obesity
Alzheimer's disease	Nervous system diseases	63926	21982	European	Kunkle et al. 2019 [1]	https://gwas.mrcieu.ac.uk/datasets/ieu-b-2/	[16]
Epilepsy		44889	15212	Mainly European	The International League Against Epilepsy Consortium on Complex Epilepsies et al. 2018 [2]	https://www.epigad.org/gwas_ilae2018_16loci.html	[17]
Parkinson's disease		342499	3767	European	FinnGen data (release 8) [3]	https://storage.googleapis.com/finngen-public-data-r8/summary_stats/finngen_R8_G6_PARKINSON.gz	[18]
Sleep disorders		339185	37972	European	FinnGen data (release 8) [3]	https://storage.googleapis.com/finngen-public-data-r8/summary_stats/finngen_R8_SLEEP.gz	[19]
Stroke		446696	40585	European	Malik et al. 2018 [4]	https://gwas.mrcieu.ac.uk/datasets/ebi-a-GCST006906/	[20]
Attention deficit hyperactivity disorder (ADHD)	Mental disorders	225534	38691	European	Demontis et al. 2023 [5]	https://figshare.com/ndownloader/files/40036684	[21]
Anorexia nervosa		72517	16992	European	Watson et al. 2019 [6]	https://pgc.unc.edu/for-researchers/download-results/	[22]
Major depressive disorder		42455	16823	European	Wray et al. 2018 [7]	https://pgc.unc.edu/for-researchers/download-results/	[23]
Post traumatic stress disorder (PTSD)		9954	5182	European	Duncan et al. 2018 [8]	https://pgc.unc.edu/for-researchers/download-results/	[24]
Schizophrenia		130644	53386	European	Trubetskoy et al. 2022 [9]	https://pgc.unc.edu/for-researchers/download-results/	[25]
Gout	Musculoskeletal diseases	228784	7461	European	FinnGen data (release 8) [3]	https://storage.googleapis.com/finngen-public-data-r8/summary_stats/finngen_R8_M13_GOUT.gz	[26]
Knee & hip osteoarthritis		14507	3498	European	The arcOGEN Consortium et al. 2012 [10]	https://gwas.mrcieu.ac.uk/datasets/ieu-a-1170/	[27]
Osteoporosis		61847	5898	European	Zhu et al. 2018 [11]	https://cnsgenomics.com/content/data	[28]
Rheumatoid arthritis		58284	14361	European	Okada et al. 2014 [12]	http://plaza.umin.ac.jp/~yokada/datasource/files/GWASMetaResults/RA_GWASmeta_European_v2.txt.gz	[29]
Coronary artery disease	Cardiovascular and metabolic diseases	194427	63746	Mainly European	The CARDIoGRAMplusC4D Consortium et al. 2013 [13]	https://gwas.mrcieu.ac.uk/datasets/ieu-a-9/	[30]
Myocardial infarction		171875	43676	Mainly European	Nikpay et al. 2015 [14]	https://gwas.mrcieu.ac.uk/datasets/ieu-a-798/	[31]
Hyperlipidaemia		306947	10567	European	FinnGen data (release 8) [3]	https://storage.googleapis.com/finngen-public-data-r8/summary_stats/finngen_R8_E4_HYPERLIPNAS.gz	[32]
Type II diabetes		159208	26676	European	Scott et al. 2017 [15]	http://diagram-consortium.org/downloads.html	[33]
References
[1] Kunkle, B.W. et al. Genetic meta-analysis of diagnosed Alzheimer's disease identifies new risk loci and implicates Abeta, tau, immunity and lipid processing. Nat Genet 51, 414-430 (2019).
[2] International League Against Epilepsy Consortium on Complex Epilepsies. Genome-wide mega-analysis identifies 16 loci and highlights diverse biological mechanisms in the common epilepsies. Nat Commun 9, 5269 (2018).
[3] Kurki, M.I. et al. FinnGen provides genetic insights from a well-phenotyped isolated population. Nature 613, 508-518 (2023).
[4] Malik, R. et al. Multiancestry genome-wide association study of 520,000 subjects identifies 32 loci associated with stroke and stroke subtypes. Nat Genet 50, 524-537 (2018).
[5] Demontis, D. et al. Genome-wide analyses of ADHD identify 27 risk loci, refine the genetic architecture and implicate several cognitive domains. Nat Genet 55, 198-208 (2023).
[6] Watson, H.J. et al. Genome-wide association study identifies eight risk loci and implicates metabo-psychiatric origins for anorexia nervosa. Nat Genet 51, 1207-1214 (2019).
[7] Wray, N.R. et al. Genome-wide association analyses identify 44 risk variants and refine the genetic architecture of major depression. Nat Genet 50, 668-681 (2018).
[8] Duncan, L.E. et al. Largest GWAS of PTSD (N=20 070) yields genetic overlap with schizophrenia and sex differences in heritability. Mol Psychiatry 23, 666-673 (2018).
[9] Trubetskoy, V. et al. Mapping genomic loci implicates genes and synaptic biology in schizophrenia. Nature 604, 502-508 (2022).
[10] arcOGEN Consortium and arcOGEN Collaborators. Identification of new susceptibility loci for osteoarthritis (arcOGEN): a genome-wide association study. Lancet 380, 815-23 (2012).
[11] Zhu, Z. et al. Causal associations between risk factors and common diseases inferred from GWAS summary data. Nat Commun 9, 224 (2018).
[12] Okada, Y. et al. Genetics of rheumatoid arthritis contributes to biology and drug discovery. Nature 506, 376-81 (2014).
[13] CARDIoGRAMplusC4D Consortium, et al. Large-scale association analysis identifies new risk loci for coronary artery disease. Nat Genet 45, 25-33 (2013).
[14] Nikpay, M. et al. A comprehensive 1,000 Genomes-based genome-wide association meta-analysis of coronary artery disease. Nat Genet 47, 1121-1130 (2015).
[15] Scott, R.A. et al. An Expanded Genome-Wide Association Study of Type 2 Diabetes in Europeans. Diabetes 66, 2888-2902 (2017).
[16] Alford, S., Patel, D., Perakakis, N. & Mantzoros, C.S. Obesity as a risk factor for Alzheimer's disease: weighing the evidence. Obes Rev 19, 269-280 (2018).
[17] Zhou, K., Yang, H., Chen, R., Wang, W. & Qu, Z. Causal relationship among obesity and body fat distribution and epilepsy subtypes. Front Neurol 13, 984824 (2022).
[18] Park, K.Y., Nam, G.E., Han, K., Park, H.K. & Hwang, H.S. Waist circumference and risk of Parkinson's disease. NPJ Parkinsons Dis 8, 89 (2022).
[19] Hayes, B.L. et al. Establishing causal relationships between sleep and adiposity traits using Mendelian randomization. Obesity (Silver Spring) 31, 861-870 (2023).
[20] Strazzullo, P. et al. Excess body weight and incidence of stroke: meta-analysis of prospective studies with 2 million participants. Stroke 41, e418-26 (2010).
[21] Martins-Silva, T. et al. Assessing causality in the association between attention-deficit/hyperactivity disorder and obesity: a Mendelian randomization study. Int J Obes (Lond) 43, 2500-2508 (2019).
[22] Bulik-Sullivan, B. et al. An atlas of genetic correlations across human diseases and traits. Nat Genet 47, 1236-41 (2015).
[23] Pistis, G. et al. Obesity and atypical depression symptoms: findings from Mendelian randomization in two European cohorts. Transl Psychiatry 11, 96 (2021).
[24] Takemoto, E., Van Oss, K.R., Chamany, S., Brite, J. & Brackbill, R. Post-traumatic stress disorder and the association with overweight, obesity, and weight change among individuals exposed to the World Trade Center disaster, 2003-2016. Psychol Med 51, 2647-2656 (2021).
[25] McWhinney, S.R. et al. Obesity and brain structure in schizophrenia - ENIGMA study in 3021 individuals. Mol Psychiatry 27, 3731-3737 (2022).
[26] Yang, Y. et al. The role of obesity, type 2 diabetes, and metabolic factors in gout: A Mendelian randomization study. Front Endocrinol (Lausanne) 13, 917056 (2022).
[27] Wang, C. et al. Causal associations of obesity related anthropometric indicators and body compositions with knee and hip arthritis: A large-scale genetic correlation study. Front Endocrinol (Lausanne) 13, 1011896 (2022).
[28] Larsson, S.C. & Burgess, S. Causal role of high body mass index in multiple chronic diseases: a systematic review and meta-analysis of Mendelian randomization studies. BMC Med 19, 320 (2021).
[29] Tang, B. et al. Obesity-Related Traits and the Development of Rheumatoid Arthritis: Evidence From Genetic Data. Arthritis Rheumatol 73, 203-211 (2021)
[30] Riaz, H. et al. Association Between Obesity and Cardiovascular Outcomes: A Systematic Review and Meta-analysis of Mendelian Randomization Studies. JAMA Netw Open 1, e183788 (2018).
[31] Yusuf, S. et al. Obesity and the risk of myocardial infarction in 27,000 participants from 52 countries: a case-control study. Lancet 366, 1640-9 (2005).
[32] Vekic, J., Zeljkovic, A., Stefanovic, A., Jelic-Ivanovic, Z. & Spasojevic-Kalimanovska, V. Obesity and dyslipidemia. Metabolism 92, 71-81 (2019).
[33] Wang, T. et al. Causal Association of Overall Obesity and Abdominal Obesity with Type 2 Diabetes: A Mendelian Randomization Analysis. Obesity (Silver Spring) 26, 934-942 (2018).

## Sheet: Data S5
Supplementary Data 5. MR results (using all BMI associated variants).
Outcome	Outcome category	N_IVs	IVW				Weighted median				MR-RAPS				Weighted mode				MR-Egger
			Beta	95% lower CI	95% upper CI	P value	Beta	95% lower CI	95% upper CI	P value	Beta	95% lower CI	95% upper CI	P value	Beta	95% lower CI	95% upper CI	P value	Beta	95% lower CI	95% upper CI	P value
Alzheimers disease	Nervous System Diseases	756	-0.0592803	-0.145447	0.0268864	0.177521	-0.0728428	-0.202807	0.057121	0.271964	-0.06304	-0.153131	0.0270509	0.170224	-0.0266911	-0.533252	0.47987	0.917643	-0.127591	-0.454867	0.199685	0.444312
Epilepsy		619	0.105211	0.056843	0.15358	2.01326e-05	0.115171	0.0449498	0.185393	0.00130616	0.111427	0.060763	0.162091	1.62739e-05	0.154499	-0.148563	0.45756	0.317152	0.160656	-0.0453121	0.366624	0.126088
Parkinsons disease		781	-0.124828	-0.263351	0.0136949	0.0773577	-0.038015	-0.241206	0.165176	0.713846	-0.129595	-0.274586	0.0153959	0.079795	0.352093	-0.514597	1.21878	0.425419	-0.154679	-0.66112	0.351763	0.548982
Sleep disorders		713	0.527324	0.478996	0.575651	1.78591e-101	0.508129	0.434802	0.581455	5.11363e-42	0.536386	0.48547	0.587302	1.01591e-94	0.435418	0.16443	0.706407	0.00167487	0.269011	0.0901531	0.447869	0.00325175
Stroke		754	0.197004	0.141351	0.252657	3.9735e-12	0.200957	0.118113	0.283801	1.99019e-06	0.204333	0.146072	0.262593	6.235e-12	0.0299738	-0.365093	0.42504	0.881639	0.0466904	-0.166392	0.259773	0.667205
ADHD	Mental Disorders	676	0.516254	0.422525	0.609983	3.612e-27	0.516254	0.422525	0.605546	3.612e-27	0.540991	0.476098	0.605884	5.13128e-60	0.569937	0.203672	0.936201	0.00233667	0.437797	0.217002	0.658592	0.000108754
Anorexia nervosa		708	0.392215	0.306828	0.477603	2.19592e-19	0.38088	0.255867	0.505893	2.34967e-09	0.396277	0.306733	0.485822	4.17413e-18	0.441603	-0.119522	1.00273	0.122763	0.498951	0.163686	0.834216	0.00359035
Major depressive disorder		747	0.213466	0.159628	0.267304	7.7642e-15	0.217072	0.138326	0.295817	6.55432e-08	0.218229	0.161839	0.274619	3.32074e-14	0.40072	0.055466	0.745973	0.0229766	0.245329	0.0496612	0.440997	0.0140649
PTSD		793	0.0869682	0.0299862	0.14395	0.00277675	0.0684222	-0.0152346	0.152079	0.10892	0.0864382	0.0269297	0.145947	0.00441374	-0.204479	-0.545207	0.136248	0.23914	-0.0649531	-0.27395	0.144044	0.541997
Schizophrenia		614	-0.133792	-0.193204	-0.0743808	1.0155e-05	-0.075271	-0.16144	0.0108982	0.0868765	-0.124076	-0.190633	-0.0575197	0.000258314	0.198479	-0.158841	0.555799	0.275769	0.11434	-0.104801	0.333482	0.305925
Gout	Musculoskeletal Diseases	769	0.468955	0.366948	0.570962	2.0479e-19	0.4916	0.340699	0.642501	1.71141e-10	0.472565	0.365709	0.579421	4.39731e-18	0.846291	0.273035	1.41955	0.00386194	0.675691	0.301025	1.05036	0.000423811
Knee & hip osteoarthritis		562	0.255083	0.172624	0.337542	1.33458e-09	0.341752	0.219397	0.464107	4.38723e-08	0.254159	0.167706	0.340612	8.3068e-09	0.563198	0.046692	1.0797	0.0326424	0.212952	-0.140693	0.566596	0.237401
Osteoporosis		737	-0.135783	-0.172621	-0.0989444	5.03441e-13	-0.104969	-0.158402	-0.0515363	0.000117909	-0.141803	-0.180306	-0.103301	5.25134e-13	-0.0816339	-0.28037	0.117102	0.420266	-0.0338236	-0.1697	0.102052	0.625201
Rheumatoid arthritis		734	0.15846	0.0629482	0.253972	0.00114694	6.96685e-09	-0.140047	0.140047	1	0.144557	0.0445321	0.244583	0.004617	-0.0099839	-0.573746	0.553778	0.972275	0.0672344	-0.312021	0.44649	0.727912
Coronary artery disease	Cardiovascular and Metabolic Diseases	752	0.118947	0.0998801	0.138014	2.22498e-34	0.110177	0.0815555	0.138798	4.52303e-14	0.120751	0.100773	0.140729	2.24265e-32	0.108164	0.00289972	0.213429	0.0440293	0.0886248	0.0178307	0.159419	0.0142128
Myocardial infarction		662	0.102779	0.0812471	0.12431	8.28793e-21	0.108406	0.0756687	0.141143	8.5642e-11	0.104555	0.0820129	0.127097	9.8206e-20	0.145253	0.0332891	0.257217	0.0110794	0.0482406	-0.0312503	0.127732	0.233835
Hyperlipidaemia		781	0.283009	0.199065	0.366954	3.89825e-11	0.321841	0.192621	0.451061	1.05205e-06	0.302237	0.214373	0.390102	1.5618e-11	0.512305	0.0318816	0.992729	0.0366468	0.202383	-0.105602	0.510368	0.197455
Type II diabetes		730	0.25176	0.230079	0.273441	1.14989e-114	0.266154	0.23319	0.299119	2.0921e-56	0.262475	0.239613	0.285337	3.93517e-112	0.321328	0.190304	0.452352	1.79337e-06	0.264951	0.183847	0.346054	2.55801e-10

## Sheet: Data S6
Supplementary Data 6. Cell-stratified MR results for BMI.
Note: Associations passing significant shrethold after Bonferroni correction (P < 2.78 × 10−4) are marked in bold.
Exposure	Outcome	Outcome category	Cell type	N_IVs	IVW				Weighted median				MR-RAPS				Weighted mode				MR-Egger
					Beta	95% lower CI	95% upper CI	P value	Beta	95% lower CI	95% upper CI	P value	Beta	95% lower CI	95% upper CI	P value	Beta	95% lower CI	95% upper CI	P value	Beta	95% lower CI	95% upper CI	P value
BMI	Alzheimers disease	Nervous System Diseases	Astrocyte	27	-0.106049	-0.506491	0.294392	0.603713	0.000460291	-0.555059	0.55598	0.998704	-0.125208	-0.541742	0.291327	0.555751	-0.0536764	-0.876004	0.768651	0.8943	-0.353215	-1.99968	1.29325	0.66241
			EC	19	-0.017418	-0.519586	0.48475	0.945798	-0.210502	-0.93816	0.517156	0.570713	-0.0142164	-0.538529	0.510096	0.957617	-0.0164556	-1.03654	1.00362	0.973337	0.139151	-1.59021	1.86852	0.8672
			ExN	33	-0.0381646	-0.408016	0.331687	0.839721	-0.0205647	-0.599038	0.557909	0.94445	-0.034508	-0.443834	0.374818	0.868758	-0.0228625	-1.02037	0.974644	0.963054	0.0111576	-1.41829	1.44061	0.987401
			InN	25	0.216357	-0.248423	0.681136	0.361564	0.290884	-0.370732	0.952499	0.388838	0.22744	-0.258349	0.713229	0.358805	0.693682	-0.618507	2.00587	0.286076	1.18751	-1.00385	3.37886	0.273849
			Microglia	12	0.804086	0.0709947	1.53718	0.0315701	0.890129	-0.132208	1.91247	0.0879087	0.881998	0.112967	1.65103	0.0245816	1.31173	-0.263253	2.88672	0.0939666	0.722742	-5.44191	6.88739	0.799219
			ODC	21	0.47366	-0.0191016	0.966421	0.059562	0.220757	-0.468231	0.909745	0.530004	0.442301	-0.0722234	0.956825	0.0920125	-0.0964956	-1.17125	0.978262	0.853324	-0.515745	-2.55197	1.52048	0.602162
			OPC	24	-0.153668	-0.613259	0.305924	0.51225	-0.300104	-0.986537	0.386328	0.3915	-0.214776	-0.724518	0.294965	0.408899	-0.869432	-2.17335	0.434488	0.181054	-0.239417	-1.99793	1.5191	0.780313
			Pericyte	6	-0.336197	-1.15304	0.480648	0.419841	-0.475048	-1.43896	0.488861	0.334066	-0.337529	-1.18051	0.505451	0.43258	-0.510373	-1.97852	0.957774	0.412471	-1.11918	-3.84031	1.60194	0.317196
	Epilepsy		Astrocyte	20	0.00223406	-0.23279	0.237259	0.985135	0.0528638	-0.274197	0.379925	0.751395	0.00175517	-0.242836	0.246347	0.988778	0.12734	-0.437906	0.692587	0.642637	0.0618873	-0.789552	0.913326	0.880328
			EC	18	0.0994008	-0.167329	0.366131	0.465132	0.267679	-0.104493	0.639852	0.158629	0.137065	-0.139275	0.413404	0.33097	0.248886	-0.240689	0.738462	0.298454	0.245162	-0.645701	1.13603	0.567764
			ExN	28	0.155072	-0.0496295	0.359774	0.137596	0.253789	-0.0406795	0.548257	0.0911745	0.165836	-0.047143	0.378815	0.126972	0.26375	-0.179362	0.706863	0.232531	0.930694	0.139986	1.7214	0.0228398
			InN	25	-0.287348	-0.557315	-0.0173806	0.0369618	-0.0615891	-0.422333	0.299155	0.737907	-0.277515	-0.579315	0.0242848	0.0715005	0.141108	-0.649479	0.931696	0.715823	-0.765516	-2.13792	0.606885	0.260398
			Microglia	16	0.304129	-0.0270915	0.635349	0.0719103	0.23098	-0.219372	0.681332	0.314772	0.32136	-0.0325842	0.675304	0.0751477	0.136386	-0.586486	0.859258	0.693249	-0.399538	-2.96251	2.16343	0.743073
			ODC	16	-0.236795	-0.512905	0.0393151	0.0927791	-0.0719395	-0.472782	0.328903	0.725016	-0.252868	-0.541385	0.0356486	0.0858283	-0.105197	-0.704914	0.494521	0.713727	0.229581	-0.80261	1.26177	0.64069
			OPC	24	-0.204485	-0.452328	0.0433586	0.105854	-0.186882	-0.535848	0.162084	0.293883	-0.204729	-0.469453	0.0599947	0.129569	-0.196516	-0.89818	0.505147	0.567969	0.41836	-0.673865	1.51058	0.435468
			Pericyte	8	0.179288	-0.189804	0.54838	0.341057	0.271231	-0.204443	0.746905	0.263738	0.18932	-0.194643	0.573282	0.333837	0.271158	-0.380912	0.923228	0.358213	0.813998	-0.362587	1.99058	0.141429
	Parkinsons disease		Astrocyte	27	0.0863085	-0.563125	0.735742	0.794493	0.628575	-0.299845	1.557	0.184511	0.140438	-0.577612	0.858487	0.701466	0.631515	-0.778634	2.04166	0.365754	1.53033	-0.73009	3.79076	0.175486
			EC	21	-0.867178	-1.69546	-0.0388924	0.0401665	-1.13431	-2.30975	0.0411185	0.0585662	-0.864442	-1.73152	0.0026392	0.0506972	-1.31543	-2.99315	0.362286	0.117581	-1.66496	-4.38158	1.05167	0.215003
			ExN	32	-0.649303	-1.24339	-0.0552171	0.0321797	-0.841227	-1.70876	0.0263024	0.0573577	-0.644749	-1.26487	-0.0246287	0.0415656	-0.510883	-1.92067	0.8989	0.465414	-1.24446	-3.41377	0.924849	0.250585
			InN	24	-0.0183247	-0.855208	0.818558	0.965768	0.0954882	-1.07772	1.26869	0.873254	-0.0177122	-0.951364	0.91594	0.970339	-0.00538648	-2.22507	2.2143	0.996038	0.502921	-4.23052	5.23637	0.827634
			Microglia	15	0.564822	-0.519956	1.6496	0.307476	0.621249	-0.87658	2.11908	0.416252	0.569332	-0.635036	1.7737	0.354167	-0.0737881	-3.02438	2.8768	0.957983	-0.896883	-9.31842	7.52465	0.821613
			ODC	22	0.618287	-0.138758	1.37533	0.109432	0.642047	-0.412377	1.69647	0.23269	0.624711	-0.16328	1.4127	0.120216	0.831223	-0.781372	2.44382	0.295907	1.13446	-1.57583	3.84475	0.392952
			OPC	26	0.0763798	-0.65455	0.80731	0.837718	0.404982	-0.667489	1.47745	0.459223	0.0845637	-0.73272	0.901847	0.839292	0.204336	-1.65558	2.06425	0.822834	1.63104	-1.28428	4.54636	0.259585
			Pericyte	9	-0.991004	-2.25803	0.27602	0.125272	-1.84994	-3.36163	-0.338257	0.0164591	-0.993507	-2.27889	0.291875	0.129788	-1.82123	-4.12004	0.47758	0.105131	-0.74931	-4.95251	3.45389	0.686
	Sleep disorders		Astrocyte	24	0.595631	0.37534	0.815923	1.16117e-07	0.523549	0.216145	0.830953	0.000843424	0.612346	0.380154	0.844539	2.35373e-07	0.478496	0.00880611	0.948186	0.0461866	-0.216659	-1.00943	0.576111	0.576604
			EC	19	0.654787	0.368048	0.941526	7.61297e-06	0.524943	0.115604	0.934282	0.0119528	0.667481	0.364961	0.970002	1.52849e-05	0.518317	-0.0275341	1.06417	0.0614151	-0.0168678	-0.927192	0.893456	0.969271
			ExN	26	0.837436	0.614884	1.05999	1.64046e-13	0.73358	0.397511	1.06965	1.88294e-05	0.87218	0.62732	1.11704	2.92197e-12	0.623479	0.107174	1.13978	0.019913	0.363279	-0.458536	1.18509	0.370666
			InN	23	0.387304	0.112533	0.662074	0.00573209	0.364466	-0.0305786	0.75951	0.0705621	0.384254	0.0958327	0.672676	0.00902141	0.532416	-0.183239	1.24807	0.137125	0.389395	-0.847801	1.62659	0.51987
			Microglia	14	1.03243	0.604724	1.46015	2.23237e-06	1.26229	0.706873	1.8177	8.40935e-06	1.04034	0.562488	1.5182	1.98002e-05	1.476	0.558774	2.39322	0.00409474	2.24718	-0.882383	5.37675	0.143678
			ODC	21	0.576086	0.322521	0.82965	8.46728e-06	0.57755	0.205869	0.949232	0.00232203	0.593466	0.32019	0.866742	2.0767e-05	0.634542	0.0417704	1.22731	0.0371412	0.253313	-0.650672	1.1573	0.564442
			OPC	24	0.698983	0.440504	0.957461	1.15629e-07	0.663673	0.301764	1.02558	0.000325307	0.731649	0.44466	1.01864	5.82804e-07	0.617134	0.0227108	1.21156	0.0425071	0.458924	-0.495091	1.41294	0.329308
			Pericyte	8	0.469874	-0.0376318	0.977381	0.0695754	0.417578	-0.127595	0.962751	0.133286	0.434508	-0.113188	0.982205	0.11996	0.32064	-0.380985	1.02227	0.315682	-0.0894247	-1.6349	1.45605	0.892043
	Stroke		Astrocyte	27	0.144701	-0.13025	0.419651	0.302303	0.291416	-0.0954573	0.678289	0.13984	0.130929	-0.165786	0.427645	0.387107	0.424497	-0.250093	1.09909	0.20722	0.890573	-0.0553098	1.83646	0.0638541
			EC	23	0.433197	0.131063	0.73533	0.0049506	0.628011	0.198102	1.05792	0.00419427	0.451181	0.134009	0.768353	0.00530143	0.640222	0.051875	1.22857	0.0342962	0.454865	-0.515757	1.42549	0.340865
			ExN	29	0.348829	0.0789931	0.618664	0.0112839	0.492238	0.0819262	0.90255	0.0187055	0.382147	0.0988229	0.665471	0.00820188	0.759499	0.0936003	1.4254	0.0268584	0.273407	-0.84262	1.38943	0.619277
			InN	25	-0.251749	-0.555397	0.0518991	0.104163	-0.295186	-0.704571	0.1142	0.157582	-0.254528	-0.570587	0.0615317	0.114469	-0.296892	-1.04585	0.452068	0.421325	0.42661	-1.00187	1.85509	0.542778
			Microglia	17	0.17792	-0.203797	0.559637	0.360946	0.0628743	-0.44996	0.575709	0.810098	0.164333	-0.235362	0.564028	0.420332	-0.053177	-0.914471	0.808117	0.897498	-1.77899	-4.73433	1.17635	0.218947
			ODC	25	0.260589	-0.0366991	0.557876	0.0857884	0.391701	-0.0258881	0.809291	0.06599	0.238935	-0.0838496	0.56172	0.146821	0.616997	-0.191728	1.42572	0.12844	0.401575	-0.663644	1.46679	0.443425
			OPC	26	-0.318542	-0.613321	-0.0237619	0.0341756	-0.211447	-0.617518	0.194623	0.307443	-0.318751	-0.626056	-0.011445	0.0420529	-0.152793	-0.855124	0.549539	0.657973	-0.201814	-1.44877	1.04514	0.741256
			Pericyte	8	0.527137	0.0433599	1.01091	0.0327063	0.54038	-0.0593034	1.14006	0.0773667	0.533115	0.0283724	1.03786	0.038436	0.73588	-0.154732	1.62649	0.0916527	1.01445	-0.467	2.4959	0.144841
	ADHD	Mental Disorders	Astrocyte	22	0.662586	0.359287	0.965884	1.85373e-05	0.741407	0.3252	1.15761	0.000480438	0.673526	0.355278	0.991774	3.35314e-05	0.646831	0.0055124	1.28815	0.0482322	0.576038	-0.645983	1.79806	0.337214
			EC	21	0.65581	0.336455	0.975166	5.69874e-05	0.863108	0.40749	1.31873	0.000204849	0.661166	0.325754	0.996577	0.000111745	0.925268	0.2952	1.55534	0.00613439	1.43109	0.380348	2.48183	0.0102275
			ExN	28	0.3719	0.100813	0.642987	0.00716889	0.50286	0.107636	0.898084	0.0126388	0.393066	0.10885	0.677281	0.00671509	0.76623	0.0872462	1.44521	0.0284235	0.814634	-0.272318	1.90159	0.13551
			InN	27	0.327231	0.0181633	0.636299	0.0379694	0.0722644	-0.383132	0.527661	0.755784	0.316457	-0.0324327	0.665348	0.0754368	-0.359242	-1.32666	0.608174	0.452153	-0.0445917	-1.47573	1.38655	0.949344
			Microglia	12	0.430693	-0.053336	0.914722	0.0811549	0.281908	-0.36633	0.930145	0.394008	0.445672	-0.0773121	0.968656	0.0948688	-0.0708844	-1.08452	0.942752	0.880463	-0.159206	-3.72874	3.41033	0.922802
			ODC	18	0.0582104	-0.315967	0.432387	0.760431	-0.0825294	-0.617338	0.452279	0.762302	0.0367086	-0.379071	0.452488	0.862616	-0.329179	-1.22558	0.56722	0.449116	-0.35032	-1.66403	0.963391	0.579709
			OPC	21	0.552816	0.216552	0.889079	0.00127196	0.593052	0.110267	1.07584	0.0160552	0.533031	0.16794	0.898122	0.00421526	0.558081	-0.284735	1.4009	0.182442	0.813148	-0.798524	2.42482	0.304208
			Pericyte	4	0.751667	0.174814	1.32852	0.0106501	0.827784	0.173053	1.48252	0.0132103	0.756716	0.15473	1.3587	0.0137479	0.946717	-0.141269	2.0347	0.0696137	1.69163	-1.64106	5.02432	0.160615
	Anorexia nervosa		Astrocyte	24	0.279361	-0.134582	0.693305	0.185915	0.315569	-0.256804	0.887943	0.279868	0.28412	-0.146952	0.715192	0.196413	0.365402	-0.456131	1.18694	0.367071	1.53233	-0.107982	3.17265	0.0656465
			EC	22	0.386268	-0.0687534	0.84129	0.0961433	0.5369	-0.129249	1.20305	0.114173	0.437761	-0.0387593	0.914281	0.0717695	0.56589	-0.32928	1.46106	0.202806	0.717963	-0.81525	2.25118	0.340335
			ExN	33	0.284299	-0.0743445	0.642943	0.120255	0.0338046	-0.488448	0.556058	0.899045	0.216722	-0.158657	0.592101	0.257808	-0.328377	-1.24794	0.591182	0.472273	0.627488	-0.71873	1.97371	0.34914
			InN	26	0.387752	-0.0759911	0.851495	0.10125	0.392469	-0.250019	1.03496	0.231196	0.363229	-0.144507	0.870965	0.160867	0.429651	-0.90883	1.76813	0.514589	2.27022	0.151514	4.38893	0.0367735
			Microglia	15	0.889152	0.290666	1.48764	0.00359227	0.682318	-0.158873	1.52351	0.111875	0.845683	0.215517	1.47585	0.00853045	0.687126	-0.650172	2.02442	0.289035	1.02228	-3.64787	5.69242	0.644128
			ODC	15	0.424427	-0.126621	0.975476	0.131139	0.744712	-0.0327689	1.52219	0.0604646	0.431056	-0.185285	1.0474	0.170442	0.814538	-0.543483	2.17256	0.219157	0.234161	-2.05782	2.52614	0.828743
			OPC	22	0.132726	-0.312073	0.577525	0.558646	-0.111671	-0.762276	0.538933	0.736555	0.122227	-0.359307	0.603761	0.618834	-0.432311	-1.54451	0.679889	0.427956	0.162108	-1.54602	1.87024	0.84507
			Pericyte	8	0.146788	-0.667829	0.961406	0.723955	0.369489	-0.53844	1.27742	0.425081	0.138295	-0.686602	0.963192	0.742461	0.544659	-0.790422	1.87974	0.366845	1.00509	-1.6699	3.68009	0.393351
	Major depressive disorder		Astrocyte	23	0.0465903	-0.221937	0.315118	0.733807	0.114172	-0.270491	0.498835	0.560736	0.0696977	-0.221111	0.360507	0.638534	0.582254	-0.262771	1.42728	0.167057	-0.266114	-1.26844	0.736207	0.586686
			EC	22	0.313426	-0.0560408	0.682892	0.0963711	0.478788	0.0414971	0.91608	0.0318733	0.303828	-0.112373	0.720029	0.152486	0.743121	0.055561	1.43068	0.0354686	0.153324	-1.08299	1.38964	0.798514
			ExN	33	0.0323555	-0.196005	0.260716	0.781239	0.26952	-0.0704859	0.609527	0.120261	0.0521333	-0.189055	0.293322	0.671816	0.517223	-0.165229	1.19967	0.132477	0.657144	-0.186527	1.50082	0.1223
			InN	26	0.166017	-0.177943	0.509976	0.344138	-0.116011	-0.554875	0.322854	0.604381	0.139185	-0.242277	0.520647	0.474515	-0.486883	-1.29361	0.319848	0.225405	-1.32534	-2.77995	0.129276	0.0722337
			Microglia	14	0.154846	-0.261992	0.571684	0.466554	0.138733	-0.456473	0.733938	0.647783	0.154615	-0.305995	0.615225	0.510588	0.798222	-0.426283	2.02273	0.18251	1.29097	-1.85671	4.43864	0.389104
			ODC	24	-0.219957	-0.507405	0.0674907	0.133665	-0.382891	-0.80677	0.0409877	0.0766481	-0.230008	-0.555408	0.0953922	0.165924	-0.742604	-1.44527	-0.0399361	0.0392341	-1.01687	-2.02535	-0.00838802	0.0482814
			OPC	25	0.0670256	-0.215357	0.349409	0.641774	0.123388	-0.26636	0.513136	0.534926	0.0679184	-0.226087	0.361923	0.650706	0.211889	-0.408315	0.832092	0.487524	1.00648	-0.198461	2.21141	0.097405
			Pericyte	9	0.242531	-0.229022	0.714084	0.313419	0.100563	-0.491631	0.692757	0.739259	0.221046	-0.251732	0.693823	0.359461	-0.022825	-0.805383	0.759733	0.948026	0.655918	-0.834318	2.14615	0.332587
	PTSD		Astrocyte	28	-0.0213232	-0.299741	0.257095	0.880677	-0.00697472	-0.414033	0.400084	0.973209	-0.0233475	-0.318027	0.271332	0.876592	0.535881	-0.367762	1.43952	0.234217	-0.507648	-1.49412	0.47882	0.299876
			EC	23	-0.0936457	-0.417212	0.22992	0.570539	-0.119209	-0.56426	0.325843	0.599588	-0.0926047	-0.429981	0.244772	0.590584	-0.535961	-1.13063	0.0587072	0.0749753	-0.821666	-1.85728	0.213953	0.113826
			ExN	34	0.12945	-0.114453	0.373353	0.298221	-0.00561083	-0.360659	0.349437	0.97529	0.140124	-0.115357	0.395604	0.282373	-0.209315	-0.769457	0.350826	0.452495	-0.637576	-1.52747	0.252315	0.154205
			InN	29	0.177004	-0.122229	0.476236	0.246297	0.0746895	-0.334074	0.483453	0.720244	0.157966	-0.153114	0.469046	0.319597	-0.106203	-0.906748	0.694341	0.787808	0.16198	-1.22787	1.55183	0.81281
			Microglia	17	0.575488	0.153129	0.997848	0.00757138	0.674008	0.0867912	1.26122	0.0244686	0.580462	0.118949	1.04197	0.0136951	-0.145837	-1.32582	1.03415	0.796662	-0.0819296	-3.44194	3.27808	0.959236
			ODC	20	0.348768	0.0341588	0.663377	0.0297948	0.178605	-0.271106	0.628317	0.436319	0.373454	0.0452038	0.701704	0.0257531	0.0539113	-0.712956	0.820779	0.884571	-0.346862	-1.55136	0.857642	0.552728
			OPC	28	0.138101	-0.154023	0.430225	0.354142	0.0582219	-0.372821	0.489265	0.791209	0.128023	-0.190448	0.446493	0.430753	-0.0269244	-0.7232	0.669351	0.937345	-0.58889	-1.71892	0.541137	0.293925
			Pericyte	8	-0.158585	-0.669593	0.352423	0.543013	-0.190462	-0.81197	0.431046	0.548077	-0.159637	-0.68843	0.369156	0.554049	-0.627814	-1.55227	0.296644	0.152341	-0.738722	-2.31014	0.832697	0.293797
	Schizophrenia		Astrocyte	19	-0.268374	-0.607067	0.0703179	0.120406	-0.401187	-0.858978	0.0566032	0.0858592	-0.267152	-0.643885	0.109581	0.164562	-0.761049	-1.70027	0.178171	0.105892	-0.0593429	-1.3919	1.27322	0.926242
			EC	17	0.0240054	-0.357134	0.405145	0.901753	0.140155	-0.330172	0.610482	0.559173	0.0262813	-0.392617	0.44518	0.902132	0.11046	-0.532537	0.753456	0.720494	-0.140583	-1.46852	1.18736	0.824522
			ExN	18	-0.294093	-0.623729	0.0355429	0.0803492	-0.119702	-0.587693	0.34829	0.616143	-0.317689	-0.678466	0.0430888	0.0843634	0.0839748	-0.857508	1.02546	0.852961	-0.831638	-2.48423	0.820956	0.301894
			InN	22	-0.0814527	-0.416314	0.253408	0.633535	0.0887679	-0.382886	0.560422	0.712215	-0.0587213	-0.427107	0.309664	0.754716	0.258046	-0.548344	1.06443	0.512988	0.0888187	-1.91842	2.09606	0.927376
			Microglia	16	0.00375322	-0.38169	0.389197	0.984773	-0.0632299	-0.577812	0.451352	0.809681	-0.0228796	-0.419243	0.373484	0.90992	-0.0599251	-0.941579	0.821729	0.88674	0.265551	-2.71754	3.24864	0.851325
			ODC	18	0.278118	-0.0401793	0.596416	0.0867889	0.286993	-0.153108	0.727094	0.201203	0.290945	-0.062928	0.644817	0.10708	0.282201	-0.401758	0.966159	0.396149	0.361845	-0.860715	1.58441	0.539226
			OPC	14	-0.673159	-1.04558	-0.300741	0.000395952	-0.751331	-1.27762	-0.225041	0.00514047	-0.706638	-1.10056	-0.312715	0.000438192	-0.930626	-1.72794	-0.133315	0.0255271	-0.968633	-2.82537	0.888102	0.277871
			Pericyte	4	0.300163	-0.329251	0.929577	0.349938	0.384899	-0.208	0.977798	0.203232	0.334543	-0.287687	0.956773	0.291976	0.331425	-0.734603	1.39745	0.395403	1.14561	-3.53833	5.82955	0.403021
	Gout	Musculoskeletal Diseases	Astrocyte	25	0.791067	0.290882	1.29125	0.00193628	0.836951	0.157212	1.51669	0.0158082	0.833676	0.309815	1.35754	0.00181368	0.740326	-0.219454	1.70011	0.124475	1.05835	-0.728439	2.84515	0.23286
			EC	20	0.500853	-0.120272	1.12198	0.113999	-0.00906907	-0.889746	0.871608	0.983897	0.496671	-0.152198	1.14554	0.133546	0.0171768	-1.15176	1.18612	0.975785	-0.577896	-2.5453	1.38951	0.544888
			ExN	34	1.08551	0.653749	1.51727	8.31902e-07	0.822892	0.191426	1.45436	0.0106443	1.12769	0.659463	1.59592	2.3524e-06	0.772571	-0.418006	1.96315	0.195851	0.839388	-0.734968	2.41374	0.285585
			InN	21	0.548196	-0.0740347	1.17043	0.0842047	0.483086	-0.377954	1.34413	0.271482	0.60359	-0.0492846	1.25646	0.0699797	0.168589	-1.40788	1.74506	0.825739	1.45144	-1.19474	4.09763	0.265205
			Microglia	13	1.70587	0.85709	2.55465	8.17593e-05	2.04898	0.873498	3.22446	0.000634385	1.77196	0.871752	2.67216	0.000114296	2.65276	0.489602	4.81592	0.020337	9.84945	-0.865464	20.5644	0.0680404
			ODC	21	1.32699	0.768674	1.8853	3.18552e-06	1.19345	0.399714	1.98718	0.00320842	1.36373	0.777348	1.95012	5.15719e-06	0.847999	-0.371282	2.06728	0.162348	0.541529	-1.43224	2.5153	0.572537
			OPC	24	0.248447	-0.350688	0.847582	0.416352	0.337951	-0.435772	1.11167	0.391943	0.223172	-0.402583	0.848926	0.484538	0.330247	-0.863712	1.52421	0.572746	0.386971	-1.8428	2.61674	0.722342
			Pericyte	6	-0.16854	-1.14006	0.802981	0.733841	0.0366721	-1.16186	1.23521	0.952179	-0.169272	-1.17128	0.832741	0.740564	0.081934	-1.63204	1.7959	0.906986	0.588262	-2.8044	3.98092	0.655373
	Knee & hip osteoarthritis		Astrocyte	20	-0.0411963	-0.424116	0.341723	0.832992	0.0804236	-0.445606	0.606453	0.764436	-0.0382939	-0.448859	0.372271	0.854946	0.50554	-0.337382	1.34846	0.224595	1.52185	0.154255	2.88945	0.0311391
			EC	16	0.00722638	-0.512322	0.526775	0.978251	0.0697741	-0.567165	0.706713	0.829993	0.0194361	-0.550557	0.589429	0.946714	0.272996	-0.682405	1.2284	0.551611	0.132469	-1.79433	2.05927	0.884875
			ExN	29	0.196824	-0.174443	0.56809	0.298769	0.415395	-0.0732202	0.904011	0.0956558	0.232306	-0.183363	0.647974	0.273345	0.540007	-0.294393	1.37441	0.195658	0.144196	-1.31458	1.60297	0.840798
			InN	21	0.218721	-0.188226	0.625667	0.292141	0.284939	-0.283891	0.853768	0.326196	0.245697	-0.178862	0.670256	0.256681	0.339954	-0.486106	1.16601	0.400815	0.373278	-1.14316	1.88972	0.612351
			Microglia	15	0.126802	-0.415459	0.669062	0.646719	-0.162471	-0.875279	0.550337	0.65506	0.0984674	-0.459568	0.656503	0.729456	-0.585652	-2.03485	0.863542	0.400687	2.88076	-0.978656	6.74017	0.130843
			ODC	22	0.428531	0.0720664	0.784996	0.0184603	0.402613	-0.103641	0.908868	0.119056	0.41859	0.0441416	0.793039	0.0284479	0.402849	-0.333006	1.1387	0.267734	0.704641	-0.548715	1.958	0.254681
			OPC	25	0.101654	-0.277142	0.480449	0.598897	0.289606	-0.256064	0.835275	0.298229	0.0929758	-0.32876	0.514712	0.665668	0.622702	-0.342154	1.58756	0.19537	0.370034	-1.14682	1.88689	0.61861
			Pericyte	8	0.294321	-0.313607	0.90225	0.342666	0.298766	-0.475599	1.07313	0.449525	0.30767	-0.326951	0.942291	0.341998	0.293947	-0.760593	1.34849	0.530892	0.107176	-1.87667	2.09102	0.899153
	Osteoporosis		Astrocyte	25	-0.00709311	-0.173247	0.159061	0.933317	0.0777702	-0.15076	0.3063	0.504772	-0.0147005	-0.187009	0.157608	0.867199	0.0633625	-0.377714	0.504439	0.769408	0.144642	-0.459297	0.74858	0.624992
			EC	21	-0.186562	-0.399789	0.0266657	0.0863659	-0.16133	-0.456542	0.133881	0.284115	-0.178024	-0.403042	0.0469938	0.120982	0.111652	-0.275749	0.499053	0.554466	0.142944	-0.539612	0.825501	0.666089
			ExN	30	-0.329581	-0.489971	-0.169191	5.63595e-05	-0.272445	-0.509529	-0.0353612	0.0243011	-0.336411	-0.503867	-0.168955	8.23199e-05	-0.581569	-1.11635	-0.0467914	0.0340819	-0.326311	-0.918027	0.265406	0.268219
			InN	26	-0.137916	-0.331998	0.0561657	0.163683	-0.121933	-0.383771	0.139905	0.361382	-0.143812	-0.346589	0.0589646	0.164511	-0.0915282	-0.557507	0.374451	0.689258	-0.0133372	-0.897653	0.870979	0.975425
			Microglia	15	-0.278157	-0.559713	0.00340023	0.0528273	-0.142987	-0.50581	0.219836	0.439861	-0.266371	-0.574687	0.0419447	0.0903884	0.103702	-0.596167	0.803571	0.755326	-0.210447	-2.41998	1.99908	0.840162
			ODC	17	-0.185494	-0.401841	0.0308531	0.0928627	-0.027877	-0.329188	0.273434	0.856103	-0.183786	-0.40891	0.0413384	0.109577	0.0349779	-0.397176	0.467132	0.865918	0.50421	-0.24636	1.25478	0.172696
			OPC	26	-0.128431	-0.313463	0.0566013	0.173692	-0.0890357	-0.350435	0.172364	0.50439	-0.133293	-0.325995	0.0594104	0.175185	-0.0416771	-0.473382	0.390027	0.844004	0.0844306	-0.632885	0.801747	0.810125
			Pericyte	8	0.00946017	-0.311738	0.330659	0.953966	0.118388	-0.290237	0.527013	0.570132	0.02638	-0.306239	0.358999	0.876469	0.191575	-0.347218	0.730368	0.428256	0.311178	-0.694991	1.31735	0.477848
	Rheumatoid arthritis		Astrocyte	25	-0.405562	-0.867945	0.0568205	0.0855883	-0.733985	-1.41219	-0.0557769	0.0339055	-0.445783	-0.92767	0.0361044	0.0698085	-1.02443	-2.19279	0.143936	0.0828944	-1.36424	-3.04593	0.317451	0.106854
			EC	20	0.849007	0.282734	1.41528	0.00329693	1.38759	0.551012	2.22416	0.00115016	0.918728	0.297013	1.54044	0.00377524	1.53563	0.323424	2.74784	0.0157516	1.69561	-0.0454453	3.43667	0.0556421
			ExN	29	0.167325	-0.260957	0.595607	0.443824	5.08304e-09	-0.616933	0.616933	1	0.142474	-0.317574	0.602523	0.54385	-0.0108069	-1.08687	1.06525	0.983733	-0.0317809	-1.74026	1.6767	0.969835
			InN	22	-0.0205054	-0.581502	0.540491	0.942887	-8.53619e-09	-0.77864	0.77864	1	-0.0207876	-0.60605	0.564474	0.944499	-0.79134	-2.32759	0.744907	0.296221	0.128598	-2.33	2.5872	0.914205
			Microglia	15	-0.368448	-1.01571	0.278811	0.264543	-0.554032	-1.50972	0.401656	0.255851	-0.400693	-1.10603	0.304649	0.265518	-0.4886	-1.97565	0.998453	0.492548	-2.43554	-7.02432	2.15324	0.272199
			ODC	19	0.086507	-0.512003	0.685017	0.776952	-2.79257e-09	-0.835547	0.835547	1	0.0236292	-0.62408	0.671339	0.942997	-0.827582	-2.20168	0.546518	0.221889	-1.79013	-3.82916	0.248902	0.081432
			OPC	25	-0.435223	-0.946523	0.0760782	0.0952433	-0.423335	-1.12575	0.279081	0.237499	-0.447203	-0.982376	0.0879712	0.10146	-0.245241	-1.64083	1.15035	0.720018	-0.513537	-2.63319	1.60611	0.621006
			Pericyte	7	0.166102	-1.05226	1.38446	0.789307	0.337122	-1.20284	1.87709	0.66787	0.206111	-1.00892	1.42114	0.739523	0.623721	-1.80615	3.0536	0.553082	0.500404	-4.504	5.50481	0.80739
	Coronary artery disease	Cardiovascular and Metabolic Diseases	Astrocyte	26	0.206686	0.115768	0.297605	8.36266e-06	0.184152	0.0522763	0.316028	0.00620109	0.20578	0.110557	0.301003	2.27928e-05	0.149964	-0.0693253	0.369254	0.171315	0.0503181	-0.278951	0.379587	0.755184
			EC	22	0.187473	0.0658189	0.309127	0.00252422	0.207678	0.0443271	0.37103	0.0127074	0.186525	0.0600396	0.31301	0.00384795	0.315119	0.0564912	0.573746	0.0193093	0.125676	-0.273137	0.524489	0.518458
			ExN	29	0.240466	0.150614	0.330318	1.55912e-07	0.196727	0.0681997	0.325253	0.00269956	0.245994	0.151457	0.340531	3.39469e-07	0.184598	-0.0349533	0.404149	0.0960469	0.187337	-0.178605	0.553279	0.302848
			InN	24	0.171311	0.0612727	0.28135	0.00227789	0.111157	-0.0424075	0.264722	0.155975	0.173382	0.0499956	0.296769	0.00588393	0.127307	-0.134199	0.388813	0.324381	-0.0846745	-0.626059	0.45671	0.748728
			Microglia	13	0.0331924	-0.111915	0.1783	0.653911	0.0117475	-0.190708	0.214203	0.909453	0.0323542	-0.119652	0.18436	0.676545	-0.112082	-0.512624	0.288461	0.55344	0.858739	-0.388829	2.10631	0.157965
			ODC	19	0.184058	0.0791343	0.288981	0.000585477	0.185291	0.0371716	0.333411	0.0142114	0.186282	0.076638	0.295925	0.000868498	0.16129	-0.0796035	0.402184	0.176556	0.116063	-0.259162	0.491288	0.522743
			OPC	25	0.122785	0.0195246	0.226044	0.0197745	0.151847	0.00116741	0.302527	0.0482471	0.122744	0.00654565	0.238942	0.038414	0.157018	-0.0780441	0.392079	0.180718	0.111326	-0.330165	0.552817	0.606915
			Pericyte	6	-0.0910616	-0.318512	0.136388	0.432628	-0.0998912	-0.393802	0.194019	0.505319	-0.0897729	-0.32694	0.147394	0.458146	-0.116058	-0.597265	0.365149	0.562433	0.144431	-1.12622	1.41508	0.768094
	Myocardial infarction		Astrocyte	22	0.155396	0.0528196	0.257972	0.00298516	0.161096	0.0252333	0.29696	0.0201243	0.154625	0.0477661	0.261484	0.00456648	0.135058	-0.109336	0.379451	0.263378	0.0206501	-0.35905	0.40035	0.910808
			EC	16	0.274446	0.146677	0.402216	2.55336e-05	0.296064	0.116212	0.475916	0.00125329	0.291433	0.158142	0.424725	1.82389e-05	0.320083	0.0778151	0.562351	0.0130304	0.224825	-0.213323	0.662973	0.289658
			ExN	26	0.137514	0.0362554	0.238772	0.007773	0.118746	-0.0224874	0.25998	0.0993678	0.152047	0.0463248	0.257769	0.00481997	0.137387	-0.113095	0.387868	0.269353	-0.121506	-0.484389	0.241376	0.496153
			InN	22	0.155712	0.0385551	0.272869	0.00918705	0.159456	0.00670233	0.312211	0.0407566	0.167902	0.0452387	0.290566	0.00729966	0.132569	-0.135672	0.40081	0.315749	-0.200348	-0.708568	0.307872	0.420592
			Microglia	13	0.106793	-0.0744115	0.287997	0.248039	0.100366	-0.125449	0.326181	0.383674	0.111571	-0.0826936	0.305835	0.260303	0.0699251	-0.321304	0.461154	0.703786	0.102452	-1.33994	1.54484	0.878602
			ODC	15	0.0302219	-0.0942213	0.154665	0.634075	0.0708103	-0.0866141	0.228235	0.377983	0.03606	-0.0928786	0.164999	0.583589	0.100179	-0.144746	0.345103	0.395152	0.20175	-0.25793	0.661429	0.360337
			OPC	23	0.0946936	-0.0165208	0.205908	0.0951483	0.123358	-0.0416155	0.288331	0.142763	0.109463	-0.00834778	0.227273	0.0685888	0.163189	-0.0626929	0.389072	0.148274	0.150803	-0.306442	0.608048	0.500297
			Pericyte	5	0.251131	0.000299412	0.501963	0.049723	0.29352	0.0569252	0.530114	0.0150331	0.284053	0.0775257	0.490581	0.00702327	0.36995	-0.0160983	0.755998	0.0563512	0.184482	-1.15097	1.51993	0.689948
	Hyperlipidaemia		Astrocyte	24	0.49527	0.0142474	0.976293	0.0435857	0.830736	0.190691	1.47078	0.0109607	0.48341	-0.0447481	1.01157	0.0728229	1.12272	-0.129842	2.37527	0.0765758	-1.1745	-2.91197	0.562959	0.174893
			EC	19	0.355892	-0.258618	0.970402	0.256321	0.24703	-0.545206	1.03927	0.541098	0.397862	-0.267967	1.06369	0.241524	0.157155	-0.902294	1.2166	0.758892	-0.148563	-2.19218	1.89505	0.879908
			ExN	33	0.504315	0.145142	0.863489	0.00592263	0.339825	-0.181507	0.861157	0.201389	0.497555	0.0963469	0.898763	0.0150706	-0.0439874	-1.02674	0.938763	0.927924	0.1562	-1.17949	1.49189	0.813057
			InN	22	0.517327	-0.0828481	1.1175	0.0911348	0.610227	-0.163481	1.38394	0.122138	0.524672	-0.132497	1.18184	0.117623	0.443005	-1.23093	2.11694	0.587874	-0.246324	-3.13792	2.64527	0.86075
			Microglia	15	0.224162	-0.424083	0.872408	0.497921	0.574034	-0.320454	1.46852	0.208456	0.257678	-0.430023	0.94538	0.462703	1.03329	-0.809773	2.87636	0.249133	-3.25895	-8.80828	2.29038	0.226789
			ODC	22	0.114049	-0.378682	0.60678	0.650069	-0.0709359	-0.764731	0.622859	0.84117	0.101453	-0.44145	0.644356	0.714165	-0.146021	-1.41929	1.12725	0.813809	-0.172595	-1.98031	1.63512	0.844148
			OPC	25	0.651143	0.188113	1.11417	0.00584626	0.965773	0.323227	1.60832	0.00321955	0.729666	0.265005	1.19433	0.00208518	1.17272	0.0158541	2.32959	0.0471763	-1.06783	-2.83013	0.694468	0.22263
			Pericyte	7	0.416367	-0.354479	1.18721	0.289746	0.311622	-0.611121	1.23437	0.508025	0.419515	-0.379451	1.21848	0.303413	0.256389	-0.940336	1.45311	0.618911	0.479676	-2.25198	3.21133	0.670611
	Type II diabetes		Astrocyte	20	0.239073	0.123865	0.354281	4.75671e-05	0.237034	0.0742697	0.399799	0.00431248	0.242888	0.115796	0.36998	0.000179827	0.404879	0.125742	0.684016	0.00679905	0.304422	-0.138714	0.747558	0.166122
			EC	16	0.405432	0.252233	0.55863	2.13667e-07	0.282214	0.0739979	0.490429	0.00789409	0.409949	0.24725	0.572648	7.86969e-07	0.219177	-0.140534	0.578888	0.21365	0.0158411	-0.633482	0.665164	0.959009
			ExN	27	0.255045	0.159678	0.350412	1.59082e-07	0.239102	0.105251	0.372954	0.000463152	0.264763	0.16502	0.364505	1.96384e-07	0.254147	0.0245633	0.483731	0.0313588	0.239036	-0.124354	0.602426	0.187613
			InN	20	0.209682	0.0747418	0.344621	0.00232197	0.196267	0.00783143	0.384702	0.0412053	0.218715	0.0720282	0.365402	0.00347318	0.0621069	-0.329628	0.453841	0.743647	-0.159551	-0.802441	0.48334	0.608443
			Microglia	13	0.0972477	-0.08445	0.278946	0.294167	0.0947672	-0.147926	0.33746	0.444067	0.0892641	-0.111144	0.289672	0.382659	-0.0355654	-0.632005	0.560874	0.898781	1.69095	0.387613	2.99429	0.0156404
			ODC	21	0.247438	0.138998	0.355878	7.73792e-06	0.172128	0.0111463	0.33311	0.036108	0.263865	0.145972	0.381758	1.15019e-05	0.0414402	-0.281853	0.364734	0.791913	0.0201425	-0.370501	0.410786	0.91519
			OPC	22	0.0414256	-0.0760906	0.158942	0.489616	-0.0242271	-0.18697	0.138516	0.770455	0.0406997	-0.0815269	0.162926	0.513981	-0.00915591	-0.21906	0.200748	0.928581	-0.137739	-0.631291	0.355813	0.566975
			Pericyte	6	-0.15238	-0.410324	0.105564	0.246919	-0.167473	-0.479456	0.144509	0.292737	-0.153188	-0.42055	0.114174	0.261437	-0.216403	-0.797679	0.364874	0.382518	-0.541969	-1.67829	0.594348	0.256025

## Sheet: Data S7
Supplementary Data 7. Results of pleiotropy and sensitivity analyses for BMI based cell-stratified MR results.
Note: Associations passing significant shrethold after Bonferroni correction (P < 2.78 × 10−4) are marked in bold. The association between BMI and sleep disorders identified in astrocyte is discarded because of the existence of potential directional pleiotropy indicated by MR-Egger regression.
Exposure	Outcome	Cell type	MRPRESSO_RSSobs	MRPRESSO_P	mr_egger_intercept	mr_egger_intercept_se	mr_egger_intercept_P	Cochrans_Q	Cochrans_Q_P	Ruckers_Q'	Ruckers_Q'_P	leave_one_out_check	MR_recommendation	F_statistic	IVs
BMI	Alzheimer's disease	Astrocyte	19.5126	0.873	0.004	0.0126	0.7518	18.3103	0.8642	18.208	0.8334	Fail	IVW	62.0339	rs10499343,rs11655493,rs11660419,rs12299120,rs12417393,rs12608995,rs1557672,rs1564823,rs16844241,rs1818050,rs2282294,rs284315,rs28673019,rs360791,rs3843480,rs3904244,rs3923783,rs510314,rs58862095,rs61826818,rs62491378,rs71458830,rs7147460,rs8110185,rs823080,rs8384,rs847850
		EC	16.3086	0.66	-0.0024	0.0118	0.843	14.8192	0.6743	14.7787	0.6114	Fail	IVW	55.8443	rs10148274,rs10780755,rs11211237,rs11654651,rs12789028,rs13102095,rs1876359,rs2054117,rs2162325,rs2300669,rs4233535,rs62007822,rs701815,rs7742652,rs77642095,rs7871866,rs7950748,rs823080,rs9296094
		ExN	34.8738	0.512	0.0025	0.0098	0.8035	31.0654	0.5137	31.0601	0.4632	Fail	IVW	60.783	rs10423874,rs11634726,rs1199334,rs12786214,rs12904652,rs13231232,rs17619821,rs1784460,rs1891914,rs2074686,rs214249,rs223489,rs2291959,rs2300669,rs2425810,rs2494115,rs35782345,rs35959625,rs4233535,rs4407079,rs497261,rs56076430,rs580809,rs58862095,rs6010784,rs6050432,rs61510938,rs62263023,rs7025938,rs7536234,rs7575118,rs76182885,rs823080
		InN	22.5967	0.675	-0.0022	0.0116	0.85	19.8567	0.7049	18.9719	0.7029	Fail	IVW	56.3414	rs10245786,rs12423752,rs13233916,rs1524277,rs16834430,rs17619821,rs1818050,rs214249,rs2324082,rs2440376,rs2791643,rs3817181,rs3821548,rs60743458,rs6725931,rs7527079,rs7537581,rs7703938,rs7870976,rs8110185,rs823080,rs9296389,rs9323376,rs9380529,rs9507983
		Microglia	15.2139	0.324	0.0011	0.0369	0.9769	13.006	0.2929	13.0049	0.2234	Fail	IVW	50.9375	rs11634726,rs12075896,rs12632562,rs2695164,rs4869272,rs487152,rs4929927,rs627636,rs6486298,rs7253791,rs7607369,rs769669
		ODC	17.6173	0.779	0.0146	0.0133	0.2843	15.7295	0.7333	14.6212	0.7464	Fail	IVW	53.4295	rs10439267,rs10971722,rs12577729,rs1993627,rs1995304,rs2300669,rs28673019,rs4233535,rs4795195,rs56205713,rs57218990,rs5758223,rs58862095,rs62491378,rs66682726,rs701815,rs710891,rs71458830,rs7161194,rs73144267,rs9658937
		OPC	28.3637	0.449	-0.0017	0.0115	0.8851	22.0994	0.5143	22.0883	0.4546	Fail	IVW	52.8813	rs11132957,rs11191564,rs11580313,rs11998196,rs1268179,rs12783517,rs17160761,rs17646731,rs1784460,rs1967772,rs2074686,rs2440376,rs561193,rs58862095,rs6076290,rs61826818,rs6505070,rs6743367,rs6771970,rs7200543,rs8024572,rs823080,rs902696,rs9381809
		Pericyte	2.0206	0.925	0.0142	0.0161	0.4273	1.6254	0.8982	0.8463	0.9321	Fail	IVW	65.8686	rs10204,rs2670854,rs4657654,rs75208249,rs823080,rs9469886
	Epilepsy	Astrocyte	16.4109	0.735	-0.001	0.0065	0.8793	14.4823	0.7549	14.4586	0.6987	Fail	IVW	60.9328	rs10499343,rs12299120,rs1529693,rs1564823,rs16844241,rs1818050,rs2282294,rs35567108,rs3843480,rs3904244,rs510314,rs58817325,rs61826818,rs62491408,rs71458830,rs7147460,rs72769573,rs8110185,rs823080,rs8384
		EC	19.2946	0.451	-0.0022	0.006	0.7179	17.3632	0.43	17.2176	0.3717	Fail	IVW	55.3297	rs10148274,rs10780755,rs11211237,rs12789028,rs1529693,rs2054117,rs2162325,rs4233535,rs62007822,rs7703576,rs7742652,rs77642095,rs7871866,rs7950748,rs8069669,rs823080,rs882235,rs9296094
		ExN	22.5166	0.865	-0.0125	0.0054	0.0274	18.5674	0.8852	14.1783	0.9706	Fail	MR Egger	56.4685	rs10423874,rs11634726,rs1184902,rs12786214,rs13231232,rs183151,rs1891914,rs214249,rs223489,rs2291959,rs2384145,rs2425810,rs2494115,rs2617867,rs35782345,rs35959625,rs3731553,rs4233535,rs580809,rs6010784,rs6050432,rs61510938,rs7025938,rs7169264,rs7536234,rs76182885,rs8052502,rs823080
		InN	33.6834	0.235	0.0081	0.0061	0.1957	29.4775	0.2027	28.7972	0.1871	Fail	IVW	52.5355	rs10245786,rs11525873,rs12423752,rs1524277,rs1529693,rs16834430,rs1818050,rs214249,rs2440376,rs2791643,rs34874411,rs35449212,rs3817181,rs7527079,rs7537581,rs7703938,rs7870976,rs8110185,rs823080,rs886349,rs9296389,rs9323375,rs9380529,rs9507983,rs9826069
		Microglia	19.6791	0.305	0.0092	0.0155	0.5613	17.3909	0.296	16.9619	0.2582	Fail	IVW	46.908	rs10899468,rs11634726,rs12075896,rs12632562,rs1788988,rs2695164,rs3756784,rs4788598,rs4869272,rs487152,rs4929927,rs6486298,rs71415740,rs7253791,rs7607369,rs769669
		ODC	14.3022	0.71	-0.0063	0.0068	0.3663	12.7613	0.6207	11.7341	0.6276	Fail	IVW	53.9981	rs10439267,rs115554740,rs12577729,rs1993627,rs2238435,rs35959625,rs4233535,rs4795195,rs56205713,rs57218990,rs5758223,rs62491408,rs66682726,rs710891,rs71458830,rs72769573
		OPC	24.4121	0.598	-0.004	0.0068	0.5639	19.5816	0.667	18.0974	0.7002	Fail	IVW	45.9726	rs11012737,rs11191564,rs11580313,rs11657128,rs1184902,rs11998196,rs12577729,rs1268179,rs17160761,rs17646731,rs2440376,rs4878411,rs561193,rs6076290,rs61826818,rs6505070,rs6743367,rs6771970,rs6886628,rs7200543,rs8024572,rs823080,rs902696,rs9381809
		Pericyte	7.6038	0.554	-0.0114	0.0079	0.2014	6.1818	0.5187	4.1237	0.6599	Fail	IVW	62.166	rs10204,rs2272168,rs4657654,rs7107156,rs75208249,rs8071116,rs823080,rs9469886
	Parkinson's disease	Astrocyte	27.6813	0.466	-0.024	0.0174	0.1798	25.989	0.4637	24.0844	0.5145	Fail	IVW	61.8284	rs11655493,rs11660419,rs12299120,rs12608995,rs1529693,rs1557672,rs1564823,rs16844241,rs2282294,rs284315,rs28673019,rs360791,rs3843480,rs3904244,rs3923783,rs510314,rs58817325,rs58862095,rs61826818,rs62491408,rs71458830,rs72769573,rs7784465,rs8110185,rs823080,rs8384,rs847850
		EC	16.9557	0.772	0.0117	0.018	0.5234	15.1259	0.7692	14.7033	0.7413	Fail	IVW	51.8264	rs10780755,rs11211237,rs11654651,rs12789028,rs13102095,rs1529693,rs1876359,rs2054117,rs2162325,rs4233535,rs59302296,rs62007822,rs701815,rs7703576,rs7742652,rs77642095,rs7871866,rs7950748,rs823080,rs9296094,rs9838614
		ExN	31.7906	0.636	0.0066	0.0154	0.6696	28.8279	0.5782	28.4861	0.5447	Fail	IVW	61.9007	rs10423874,rs11634726,rs1199334,rs12786214,rs13231232,rs17619821,rs1784460,rs1891914,rs2074686,rs214249,rs223489,rs2291959,rs2425810,rs2494115,rs35782345,rs35959625,rs4233535,rs497261,rs56076430,rs58862095,rs6010784,rs6050432,rs61510938,rs62263023,rs7025938,rs7169264,rs7536234,rs7575118,rs76182885,rs8052502,rs823080,rs9838614
		InN	28.9411	0.468	0.0061	0.0193	0.7545	22.4257	0.4947	22.3707	0.438	Fail	IVW	51.106	rs10056247,rs10245786,rs12423752,rs1524277,rs1529693,rs16834430,rs17619821,rs214249,rs2324082,rs2440376,rs35449212,rs3817181,rs3821548,rs60743458,rs6725931,rs7527079,rs7537581,rs7703938,rs8110185,rs823080,rs886349,rs9323376,rs9380529,rs9512996
		Microglia	17.5014	0.387	0.0191	0.0504	0.7108	15.2561	0.3609	15.0893	0.3018	Fail	IVW	48.1819	rs10899468,rs11121691,rs11634726,rs12475139,rs12632562,rs1788988,rs3756784,rs4788598,rs4869272,rs487152,rs4929927,rs6486298,rs7253791,rs7607369,rs769669
		ODC	13.6219	0.962	-0.0101	0.0176	0.5705	12.282	0.9317	12.1089	0.9123	Fail	IVW	60.0668	rs10439267,rs115554740,rs12577729,rs1993627,rs1995304,rs28673019,rs35959625,rs4233535,rs4795195,rs56205713,rs57218990,rs5758223,rs58862095,rs62491408,rs66682726,rs701815,rs710891,rs71458830,rs7161194,rs72769573,rs9658937,rs9838614
		OPC	27.749	0.579	-0.0206	0.0186	0.2775	25.5739	0.4306	24.2589	0.4469	Fail	IVW	51.6062	rs1007700,rs11132957,rs11580313,rs11657128,rs11998196,rs12577729,rs1268179,rs17160761,rs17646731,rs1784460,rs2074686,rs2440376,rs35587371,rs561193,rs58862095,rs6076290,rs61826818,rs6505070,rs6743367,rs6771970,rs6886628,rs7200543,rs8024572,rs823080,rs902696,rs9381809
		Pericyte	12.8893	0.339	-0.0042	0.0282	0.8869	9.6987	0.2868	9.6686	0.2081	Fail	IVW	59.6841	rs10204,rs2272168,rs2670854,rs4657654,rs7107156,rs75208249,rs8071116,rs823080,rs9469886
	Sleep disorders	Astrocyte*	24.4472	0.527	0.014	0.0063	0.0368	22.6335	0.4823	17.6908	0.7242	Pass	MR Egger	66.4388	rs11655493,rs11660419,rs1529693,rs1557672,rs1564823,rs16844241,rs1818050,rs284315,rs28673019,rs360791,rs3843480,rs3904244,rs3923783,rs510314,rs58817325,rs58862095,rs61826818,rs62491408,rs71458830,rs7147460,rs72769573,rs7784465,rs8110185,rs847850
		EC	16.895	0.691	0.01	0.006	0.1163	15.305	0.6409	12.567	0.7647	Pass	IVW	53.5625	rs10148274,rs10780755,rs11211237,rs11654651,rs12789028,rs13102095,rs1529693,rs2054117,rs4233535,rs59302296,rs701815,rs7703576,rs7742652,rs77642095,rs7871866,rs7950748,rs823080,rs9296094,rs9838614
		ExN	29.2806	0.533	0.0085	0.0057	0.1449	25.9065	0.4126	24.3438	0.4421	Pass	IVW	62.4289	rs10423874,rs10791105,rs11634726,rs1199334,rs13231232,rs17619821,rs1784460,rs1891914,rs2074686,rs214249,rs223489,rs2291959,rs35782345,rs4233535,rs497261,rs56076430,rs58862095,rs6010784,rs6050432,rs62263023,rs7025938,rs7169264,rs7575118,rs8052502,rs823080,rs9838614
		InN	22.9061	0.731	0.0037	0.0061	0.5508	17.9628	0.7082	17.9627	0.6514	Pass	IVW	53.4938	rs10056247,rs12423752,rs13233916,rs1524277,rs1529693,rs16834430,rs17619821,rs1818050,rs214249,rs2324082,rs2440376,rs2791643,rs35449212,rs3817181,rs60743458,rs6725931,rs7527079,rs7703938,rs8110185,rs886349,rs9323376,rs9380529,rs9512996
		Microglia	21.1358	0.201	-0.0159	0.0186	0.4088	18.3043	0.1463	17.2512	0.1404	Pass	IVW	47.4619	rs10899468,rs11121691,rs12632562,rs1788988,rs2695164,rs3756784,rs4788598,rs4869272,rs487152,rs4929927,rs71415740,rs7253791,rs7607369,rs769669
		ODC	23.6339	0.5	0.0026	0.006	0.6712	18.4454	0.5581	17.8318	0.5337	Pass	IVW	62.124	rs10439267,rs12577729,rs1993627,rs1995304,rs28673019,rs35959625,rs4233535,rs4795195,rs56205713,rs57218990,rs58862095,rs62491408,rs66682726,rs701815,rs710891,rs71458830,rs7161194,rs72769573,rs73144267,rs9658937,rs9838614
		OPC	27.0738	0.429	0.0031	0.0064	0.6314	25.1199	0.3441	24.7847	0.3075	Pass	IVW	54.2763	rs1007700,rs11132957,rs11580313,rs11657128,rs12412038,rs12577729,rs17160761,rs17646731,rs1784460,rs2074686,rs2440376,rs35587371,rs561193,rs58862095,rs6076290,rs61826818,rs6505070,rs6743367,rs6771970,rs7200543,rs8024572,rs823080,rs902696,rs9381809
		Pericyte	12.5129	0.266	0.0096	0.0099	0.3687	10.6254	0.1558	9.1808	0.1637	Fail	IVW	59.2313	rs10204,rs2670854,rs4657654,rs7107156,rs75208249,rs8071116,rs823080,rs9469886
	Stroke	Astrocyte	32.5876	0.277	-0.0123	0.0072	0.1016	30.0995	0.2635	26.9818	0.3568	Fail	IVW	62.7313	rs10499343,rs10773103,rs11655493,rs11660419,rs12299120,rs12608995,rs1529693,rs1557672,rs1564823,rs16844241,rs2282294,rs284315,rs28673019,rs360791,rs3843480,rs3904244,rs3923783,rs510314,rs58862095,rs62491408,rs71458830,rs7147460,rs72769573,rs8110185,rs823080,rs8384,rs847850
		EC	20.4957	0.701	-0.0003	0.0066	0.9612	18.8619	0.6538	18.8595	0.5942	Pass	IVW	52.6526	rs10148274,rs10780755,rs11211237,rs11654651,rs13102095,rs1529693,rs1876359,rs2054117,rs2162325,rs4233535,rs59302296,rs62007822,rs701815,rs7703576,rs7742652,rs77642095,rs78147107,rs7871866,rs7950748,rs8069669,rs823080,rs9296094,rs9838614
		ExN	31.009	0.556	0.0041	0.0072	0.5674	25.9145	0.5777	25.8939	0.5245	Pass	IVW	52.2867	rs11634726,rs12786214,rs13231232,rs1784460,rs1891914,rs2074686,rs214249,rs223489,rs2291959,rs2425810,rs2494115,rs2617867,rs35782345,rs35959625,rs4233535,rs497261,rs56076430,rs580809,rs6010784,rs6050432,rs61510938,rs62263023,rs7025938,rs7169264,rs7536234,rs7575118,rs76182885,rs823080,rs9838614
		InN	17.7984	0.915	-0.0135	0.0071	0.0685	12.0976	0.9788	11.0814	0.9823	Fail	IVW	53.5847	rs10056247,rs10245786,rs10773103,rs12423752,rs13233916,rs1524277,rs1529693,rs16834430,rs214249,rs2324082,rs2440376,rs2791643,rs35449212,rs3821548,rs60743458,rs6725931,rs7527079,rs7537581,rs7870976,rs8110185,rs823080,rs9296389,rs9323376,rs9380529,rs9507983
		Microglia	15.5508	0.62	0.0255	0.0179	0.1745	13.8503	0.6099	11.8183	0.6927	Fail	IVW	46.3106	rs10899468,rs11634726,rs12075896,rs12475139,rs12632562,rs1788988,rs2695164,rs3756784,rs4788598,rs4869272,rs487152,rs4929927,rs6486298,rs71415740,rs7253791,rs7607369,rs769669
		ODC	30.5834	0.251	-0.0022	0.0077	0.7766	28.0638	0.2574	27.9636	0.2172	Fail	IVW	60.0513	rs10439267,rs115554740,rs12577729,rs1993627,rs1995304,rs2238435,rs28673019,rs35959625,rs4233535,rs4795195,rs56205713,rs57218990,rs5758223,rs58862095,rs62491408,rs66682726,rs701815,rs710891,rs71458830,rs7161194,rs72769573,rs73144267,rs9658937,rs9838614,rs9898292
		OPC	17.473	0.945	-0.0003	0.0079	0.9654	14.8168	0.9456	14.777	0.9271	Fail	IVW	47.8519	rs11132957,rs11191564,rs11580313,rs11657128,rs11998196,rs12577729,rs1268179,rs12783517,rs17160761,rs17646731,rs1784460,rs1967772,rs2074686,rs2440376,rs4593641,rs561193,rs6076290,rs61826818,rs6743367,rs6771970,rs6886628,rs7200543,rs8024572,rs823080,rs902696,rs9381809
		Pericyte	6.9976	0.656	-0.0084	0.0095	0.412	5.1949	0.6362	4.4179	0.6203	Fail	IVW	61.4239	rs2272168,rs2670854,rs4657654,rs7107156,rs75208249,rs8071116,rs823080,rs9469886
	ADHD	Astrocyte	15.7072	0.868	0.0014	0.009	0.8798	14.4262	0.8506	14.4027	0.8095	Pass	IVW	56.0113	rs10499343,rs11655493,rs11660419,rs12299120,rs12608995,rs1529693,rs1557672,rs1564823,rs1818050,rs2282294,rs28673019,rs3843480,rs3904244,rs3923783,rs510314,rs61826818,rs62491408,rs7147460,rs8110185,rs823080,rs8384,rs847850
		EC	16.4533	0.798	-0.0116	0.0071	0.119	14.8866	0.7829	12.2209	0.876	Pass	IVW	54.2974	rs10148274,rs10780755,rs11211237,rs11654651,rs12789028,rs13102095,rs1529693,rs1876359,rs2054117,rs2162325,rs4233535,rs59302296,rs701815,rs7742652,rs77642095,rs7871866,rs7950748,rs8069669,rs823080,rs9296094,rs9838614
		ExN	29.116	0.623	-0.0075	0.0071	0.3041	24.5901	0.5974	23.8376	0.5852	Pass	IVW	54.8617	rs10423874,rs11634726,rs1199334,rs13231232,rs17619821,rs1784460,rs2074686,rs2291959,rs2425810,rs2494115,rs2617867,rs35782345,rs35959625,rs4233535,rs497261,rs56076430,rs580809,rs6010784,rs6050432,rs61510938,rs62263023,rs7025938,rs7169264,rs7536234,rs7575118,rs76182885,rs823080,rs9838614
		InN	31.8027	0.396	-0.0018	0.0072	0.8075	27.9317	0.3618	27.598	0.3267	Fail	IVW	53.5929	rs10056247,rs10245786,rs12423752,rs13233916,rs1524277,rs1529693,rs16834430,rs17619821,rs1818050,rs2324082,rs2791643,rs35449212,rs3817181,rs3821548,rs60743458,rs6725931,rs7527079,rs7537581,rs7703938,rs7870976,rs8110185,rs823080,rs886349,rs9296389,rs9323376,rs9380529,rs9507983
		Microglia	14.2853	0.368	0.0077	0.0207	0.7169	12.2848	0.3426	12.1161	0.2774	Fail	IVW	48.4912	rs10899468,rs11634726,rs12075896,rs1788988,rs3756784,rs4788598,rs4869272,rs487152,rs4929927,rs6486298,rs7253791,rs7607369
		ODC	24.2744	0.2	0.0063	0.0091	0.4976	21.5901	0.201	20.959	0.1801	Fail	IVW	56.9588	rs10439267,rs12577729,rs2238435,rs28673019,rs35959625,rs4233535,rs4795195,rs57218990,rs5758223,rs62491408,rs66682726,rs701815,rs710891,rs71458830,rs72769573,rs73144267,rs9838614,rs9898292
		OPC	24.0052	0.493	-0.0043	0.0098	0.6665	20.4546	0.4298	20.3256	0.3752	Pass	IVW	49.2319	rs11132957,rs11580313,rs11657128,rs11998196,rs12577729,rs1268179,rs17160761,rs17646731,rs1784460,rs1967772,rs2074686,rs35587371,rs4593641,rs6076290,rs61826818,rs6505070,rs6771970,rs6886628,rs8024572,rs823080,rs9381809
		Pericyte	5.9932	0.499	-0.0199	0.0152	0.3199	2.2475	0.5227	0.5263	0.7686	Fail	IVW	84.0386	rs2272168,rs75208249,rs823080,rs9469886
	Anorexia nervosa	Astrocyte	19.2721	0.774	-0.0198	0.012	0.1144	17.9048	0.7626	15.2027	0.8534	Fail	IVW	59.5354	rs10499343,rs11655493,rs11660419,rs12299120,rs1529693,rs1557672,rs1564823,rs16844241,rs1818050,rs2282294,rs284315,rs360791,rs3843480,rs3904244,rs3923783,rs510314,rs61826818,rs71458830,rs7147460,rs794379,rs8110185,rs823080,rs8384,rs847850
		EC	20.5904	0.571	-0.0049	0.0103	0.6395	18.965	0.5874	18.7388	0.5389	Fail	IVW	53.1735	rs10148274,rs10780755,rs11211237,rs11654651,rs12789028,rs13102095,rs1529693,rs1876359,rs2162325,rs4233535,rs62007822,rs701815,rs7703576,rs7742652,rs77642095,rs78147107,rs7871866,rs7950748,rs8069669,rs823080,rs9296094,rs9838614
		ExN	35.3372	0.456	-0.0044	0.0092	0.6345	33.0763	0.4144	32.7662	0.3803	Fail	IVW	59.8742	rs10423874,rs11634726,rs1199334,rs12786214,rs13231232,rs1784460,rs1891914,rs2074686,rs214249,rs223489,rs2291959,rs2425810,rs2494115,rs2617867,rs35782345,rs35959625,rs4233535,rs497261,rs55654714,rs580809,rs6010784,rs6050432,rs61510938,rs62263023,rs7025938,rs7169264,rs7536234,rs7575118,rs76182885,rs794379,rs8052502,rs823080,rs9838614
		InN	30.9143	0.355	-0.0067	0.0113	0.5586	26.4965	0.3815	22.9563	0.5224	Fail	IVW	53.6833	rs10056247,rs10245786,rs12423752,rs13233916,rs1524277,rs1529693,rs16834430,rs1818050,rs214249,rs2440376,rs2779210,rs2791643,rs35449212,rs3817181,rs3821548,rs60743458,rs6725931,rs7537581,rs7703938,rs7870976,rs8110185,rs823080,rs9296389,rs9323376,rs9380529,rs9507983
		Microglia	14.2358	0.609	-0.0018	0.0282	0.9513	12.6226	0.5564	12.6188	0.4777	Pass	IVW	47.4205	rs10899468,rs11634726,rs12075896,rs12475139,rs12632562,rs1788988,rs2695164,rs3756784,rs4788598,rs4869272,rs4929927,rs6486298,rs71415740,rs7607369,rs769669
		ODC	18.7884	0.379	0.0071	0.0145	0.633	14.9232	0.3834	14.8834	0.3147	Fail	IVW	55.8413	rs10439267,rs115554740,rs1993627,rs1995304,rs2238435,rs35959625,rs4233535,rs56205713,rs57218990,rs5758223,rs66682726,rs701815,rs71458830,rs794379,rs9838614
		OPC	27.2053	0.409	-0.0005	0.0115	0.9668	19.82	0.5327	19.8186	0.4693	Fail	IVW	54.2772	rs11132957,rs11191564,rs11580313,rs11998196,rs1268179,rs17160761,rs17646731,rs1784460,rs1967772,rs2074686,rs2440376,rs35587371,rs561193,rs6076290,rs61826818,rs6743367,rs6886628,rs794379,rs8024572,rs823080,rs902696,rs9381809
		Pericyte	12.0317	0.294	-0.0147	0.0172	0.427	8.8226	0.2656	7.8708	0.2477	Fail	IVW	62.6596	rs10204,rs2272168,rs2670854,rs4657654,rs7107156,rs8071116,rs823080,rs9469886
	Major depressive disorder	Astrocyte	25.3388	0.384	0.0053	0.0078	0.5055	22.5977	0.4247	22.1144	0.3929	Fail	IVW	63.6372	rs10499343,rs11655493,rs11660419,rs1557672,rs1564823,rs16844241,rs1818050,rs2282294,rs284315,rs360791,rs3843480,rs3904244,rs58817325,rs61826818,rs62477684,rs62491408,rs71458830,rs7147460,rs72769573,rs8110185,rs823080,rs8384,rs847850
		EC	34.7359	0.067	0.0023	0.0082	0.7781	31.3923	0.0674	31.2647	0.0518	Fail	IVW	52.8519	rs10148274,rs10780755,rs11211237,rs11654651,rs13102095,rs1529693,rs1876359,rs2054117,rs2162325,rs4233535,rs62007822,rs701815,rs7703576,rs7742652,rs77642095,rs78147107,rs7871866,rs7950748,rs8069669,rs823080,rs9296094,rs9838614
		ExN	31.6873	0.701	-0.0082	0.0059	0.1798	27.9657	0.6711	25.4879	0.7455	Fail	IVW	62.0211	rs10423874,rs11634726,rs1199334,rs12786214,rs13231232,rs17619821,rs1784460,rs1891914,rs2074686,rs214249,rs223489,rs2291959,rs2494115,rs2617867,rs35782345,rs35959625,rs4233535,rs497261,rs56076430,rs580809,rs6010784,rs6050432,rs61510938,rs62263023,rs62477684,rs7025938,rs7169264,rs7536234,rs7575118,rs76182885,rs8052502,rs823080,rs9838614
		InN	43.3795	0.057	0.0098	0.008	0.2308	35.3115	0.0827	29.495	0.2021	Fail	IVW	54.4398	rs10056247,rs10245786,rs13233916,rs1524277,rs1529693,rs16834430,rs17619821,rs1818050,rs214249,rs2324082,rs2440376,rs2791643,rs3817181,rs3821548,rs60743458,rs6725931,rs7527079,rs7537581,rs7703938,rs7870976,rs8110185,rs823080,rs886349,rs9323376,rs9380529,rs9507983
		Microglia	16.4173	0.369	-0.0148	0.0186	0.4419	13.7886	0.3889	13.0981	0.362	Fail	IVW	47.6812	rs11634726,rs12075896,rs12475139,rs12632562,rs1788988,rs2695164,rs3756784,rs4788598,rs4869272,rs487152,rs4929927,rs6486298,rs71415740,rs7607369
		ODC	27.0275	0.357	0.0121	0.0071	0.1007	24.608	0.3708	21.6728	0.4796	Fail	IVW	55.6018	rs10439267,rs115554740,rs12577729,rs1993627,rs1995304,rs2238435,rs28673019,rs35959625,rs4233535,rs4795195,rs56205713,rs57218990,rs5758223,rs62491408,rs66682726,rs701815,rs710891,rs71458830,rs7161194,rs72769573,rs73144267,rs9658937,rs9838614,rs9898292
		OPC	19.9447	0.872	-0.01	0.0077	0.2063	15.7148	0.8981	12.944	0.9532	Fail	IVW	52.9167	rs11132957,rs11580313,rs11657128,rs11998196,rs12577729,rs1268179,rs17160761,rs1784460,rs1967772,rs2074686,rs2440376,rs35587371,rs4593641,rs561193,rs6076290,rs61826818,rs62477684,rs6505070,rs6771970,rs6886628,rs7200543,rs8024572,rs823080,rs902696,rs9381809
		Pericyte	11.3709	0.387	-0.0072	0.01	0.4985	8.7183	0.3666	8.127	0.3215	Fail	IVW	59.6841	rs10204,rs2272168,rs2670854,rs4657654,rs7107156,rs75208249,rs8071116,rs823080,rs9469886
	PTSD	Astrocyte	32.1013	0.318	0.0081	0.0076	0.2986	29.3626	0.3435	28.1447	0.3514	Fail	IVW	62.449	rs10499343,rs11655493,rs11660419,rs12299120,rs12608995,rs1529693,rs1557672,rs1564823,rs16844241,rs2282294,rs284315,rs28673019,rs360791,rs3843480,rs3904244,rs3923783,rs510314,rs58817325,rs61826818,rs62477684,rs62491408,rs71458830,rs7147460,rs72769573,rs8110185,rs823080,rs8384,rs847850
		EC	18.1554	0.784	0.0109	0.007	0.1362	15.7567	0.8278	13.3556	0.8957	Fail	IVW	51.9737	rs10148274,rs10780755,rs11211237,rs11654651,rs12789028,rs1529693,rs1876359,rs2054117,rs2162325,rs4233535,rs59302296,rs62007822,rs701815,rs7703576,rs7742652,rs77642095,rs78147107,rs7871866,rs7950748,rs8069669,rs823080,rs9296094,rs9838614
		ExN	32.9709	0.676	0.0099	0.0063	0.1236	30.0254	0.616	26.6708	0.7332	Fail	IVW	61.5749	rs10423874,rs11634726,rs1199334,rs12786214,rs13231232,rs17619821,rs1784460,rs1891914,rs2074686,rs214249,rs223489,rs2291959,rs2425810,rs2494115,rs2617867,rs35782345,rs35959625,rs4233535,rs497261,rs56076430,rs580809,rs6010784,rs6050432,rs61510938,rs62263023,rs62477684,rs7025938,rs7169264,rs7536234,rs7575118,rs76182885,rs8052502,rs823080,rs9838614
		InN	16.7223	0.982	-0.0008	0.0072	0.9166	14.7781	0.9807	14.7776	0.9724	Fail	IVW	53.3685	rs10056247,rs10245786,rs12423752,rs13233916,rs1524277,rs1529693,rs16834430,rs17619821,rs1818050,rs214249,rs2324082,rs2440376,rs2791643,rs35449212,rs3817181,rs3821548,rs60743458,rs6725931,rs7527079,rs7537581,rs7703938,rs7870976,rs8110185,rs823080,rs886349,rs9296389,rs9323376,rs9380529,rs9507983
		Microglia	19.6547	0.378	0.0086	0.0204	0.6796	17.1278	0.3774	16.9276	0.3232	Pass	IVW	46.3106	rs10899468,rs11634726,rs12075896,rs12475139,rs12632562,rs1788988,rs2695164,rs3756784,rs4788598,rs4869272,rs487152,rs4929927,rs6486298,rs71415740,rs7253791,rs7607369,rs769669
		ODC	16.2105	0.755	0.0108	0.0086	0.2224	14.2851	0.7668	12.6877	0.8098	Fail	IVW	61.3605	rs10439267,rs115554740,rs12577729,rs1993627,rs2238435,rs28673019,rs4233535,rs4795195,rs56205713,rs57218990,rs5758223,rs62477684,rs66682726,rs701815,rs710891,rs71458830,rs7161194,rs73144267,rs9658937,rs9838614
		OPC	29.4263	0.535	0.0091	0.0075	0.2298	27.093	0.4588	25.2061	0.5073	Fail	IVW	51.8755	rs11132957,rs11191564,rs11580313,rs11657128,rs11998196,rs12577729,rs1268179,rs17160761,rs17646731,rs1784460,rs1967772,rs2074686,rs2440376,rs35587371,rs4593641,rs561193,rs6076290,rs61826818,rs62477684,rs6505070,rs6743367,rs6771970,rs6886628,rs7200543,rs8024572,rs823080,rs902696,rs9381809
		Pericyte	7.164	0.675	0.01	0.0102	0.3611	3.3815	0.8476	2.4044	0.879	Fail	IVW	61.4239	rs2272168,rs2670854,rs4657654,rs7107156,rs75208249,rs8071116,rs823080,rs9469886
	Schizophrenia	Astrocyte	30.8661	0.081	-0.0036	0.0104	0.7345	27.1591	0.0761	26.9705	0.0585	Fail	IVW	65.1742	rs10499343,rs11655493,rs11660419,rs12608995,rs1564823,rs16844241,rs2282294,rs284315,rs360791,rs3843480,rs3904244,rs510314,rs58817325,rs58862095,rs62491408,rs7147460,rs72769573,rs8110185,rs847850
		EC	26.5653	0.104	0.0026	0.0092	0.7841	23.754	0.095	23.6314	0.0716	Fail	IVW	57.9994	rs10148274,rs11211237,rs11654651,rs12789028,rs13102095,rs1876359,rs2054117,rs4233535,rs59302296,rs62007822,rs701815,rs7703576,rs7742652,rs7871866,rs7950748,rs9296094,rs9838614
		ExN	20.3517	0.47	0.0059	0.0103	0.5768	18.1246	0.381	17.576	0.3493	Fail	IVW	52.1317	rs1199334,rs12786214,rs13231232,rs1784460,rs1891914,rs214249,rs2291959,rs2425810,rs4233535,rs497261,rs56076430,rs580809,rs6010784,rs61510938,rs62263023,rs7025938,rs7575118,rs76182885
		InN	30.014	0.258	0.0089	0.008	0.2767	22.9452	0.3469	22.9081	0.2933	Fail	IVW	50.9979	rs10056247,rs10245786,rs12423752,rs13233916,rs1524277,rs16834430,rs214249,rs2324082,rs2440376,rs2791643,rs3817181,rs3821548,rs6725931,rs7527079,rs7537581,rs7703938,rs7870976,rs8110185,rs886349,rs9296389,rs9323376,rs9380529
		Microglia	17.9189	0.4	-0.0034	0.018	0.8518	15.9969	0.3823	15.9556	0.3161	Fail	IVW	45.7695	rs10899468,rs12075896,rs12475139,rs12632562,rs1788988,rs2695164,rs3756784,rs4788598,rs4869272,rs487152,rs4929927,rs6486298,rs71415740,rs7253791,rs7607369,rs769669
		ODC	21.6064	0.341	-0.0013	0.0088	0.8813	19.5428	0.2983	19.5148	0.2429	Fail	IVW	62.9322	rs10439267,rs115554740,rs1993627,rs1995304,rs2238435,rs28673019,rs4233535,rs4795195,rs56205713,rs5758223,rs58862095,rs62491408,rs66682726,rs701815,rs710891,rs7161194,rs73144267,rs9838614
		OPC	17.6173	0.43	-0.0007	0.0112	0.9509	11.7968	0.5444	11.6702	0.4725	Pass	IVW	48.3854	rs11657128,rs11998196,rs1784460,rs1967772,rs2440376,rs35587371,rs4593641,rs561193,rs6076290,rs6505070,rs6771970,rs6886628,rs902696,rs9381809
		Pericyte	5.2892	0.475	-0.0178	0.0217	0.4995	4.1162	0.2492	3.085	0.2138	Fail	IVW	89.161	rs2272168,rs2670854,rs8071116,rs9469886
	Gout	Astrocyte	21.4035	0.719	-0.0045	0.0138	0.7489	20.1379	0.6889	20.033	0.6399	Pass	IVW	61.0543	rs11655493,rs11660419,rs12299120,rs12608995,rs1529693,rs1557672,rs16844241,rs1818050,rs2282294,rs284315,rs28673019,rs360791,rs3904244,rs3923783,rs510314,rs58817325,rs58862095,rs61826818,rs62491408,rs72769573,rs7784465,rs8110185,rs823080,rs8384,rs847850
		EC	17.8955	0.658	0.0157	0.0129	0.2367	16.0791	0.652	14.5804	0.6905	Fail	IVW	52.3443	rs10780755,rs11654651,rs12789028,rs13102095,rs1529693,rs1876359,rs2054117,rs2162325,rs4233535,rs59302296,rs62007822,rs701815,rs7703576,rs7742652,rs7871866,rs7950748,rs8069669,rs823080,rs9296094,rs9838614
		ExN	36.3099	0.511	0.005	0.0108	0.6485	33.7251	0.4323	33.6089	0.3894	Pass	IVW	61.09	rs10423874,rs10791105,rs11634726,rs1199334,rs13231232,rs17619821,rs1784460,rs1891914,rs2074686,rs214249,rs223489,rs2291959,rs2425810,rs2494115,rs2617867,rs35782345,rs35959625,rs4233535,rs497261,rs56076430,rs580809,rs58862095,rs6010784,rs6050432,rs61510938,rs62263023,rs7025938,rs7169264,rs7536234,rs7575118,rs76182885,rs8052502,rs823080,rs9838614
		InN	20.5191	0.703	0.0018	0.0131	0.8918	17.0749	0.6481	16.5301	0.6217	Fail	IVW	54.8103	rs10245786,rs12423752,rs13233916,rs1524277,rs1529693,rs16834430,rs17619821,rs1818050,rs214249,rs2324082,rs2791643,rs35449212,rs3817181,rs60743458,rs7537581,rs7703938,rs8110185,rs823080,rs886349,rs9323376,rs9380529
		Microglia	11.0309	0.695	-0.1009	0.0601	0.1212	9.3808	0.6701	6.5602	0.8335	Pass	IVW	44.0369	rs10899468,rs11121691,rs11634726,rs12632562,rs1788988,rs3756784,rs4788598,rs4869272,rs487152,rs71415740,rs7253791,rs7607369,rs769669
		ODC	16.4843	0.866	0.0151	0.013	0.2566	14.0062	0.8302	13.2428	0.8259	Pass	IVW	62.5703	rs10439267,rs12577729,rs1993627,rs1995304,rs28673019,rs35959625,rs4233535,rs4795195,rs56205713,rs57218990,rs5758223,rs58862095,rs62491408,rs66682726,rs701815,rs710891,rs7161194,rs72769573,rs73144267,rs9658937,rs9838614
		OPC	29.978	0.356	-0.0015	0.0136	0.9118	27.8772	0.2205	27.8543	0.1806	Fail	IVW	52.9773	rs1007700,rs11132957,rs11580313,rs11657128,rs11998196,rs12412038,rs12577729,rs1268179,rs17160761,rs17646731,rs1784460,rs2074686,rs35587371,rs58862095,rs6076290,rs61826818,rs6505070,rs6743367,rs6771970,rs6886628,rs7200543,rs823080,rs902696,rs9381809
		Pericyte	2.4363	0.881	-0.0131	0.0193	0.5352	1.8231	0.873	1.364	0.8504	Fail	IVW	69.5278	rs2272168,rs4657654,rs7107156,rs8071116,rs823080,rs9469886
	Knee & hip osteoarthritis	Astrocyte	24.1616	0.291	-0.0267	0.0107	0.0222	21.5408	0.3077	15.2775	0.6428	Fail	MR Egger	69.7794	rs10773103,rs10829167,rs11113703,rs12326701,rs1535001,rs1557672,rs1564823,rs17207196,rs2009610,rs2290689,rs360791,rs3736505,rs4239060,rs4678275,rs475107,rs4782294,rs7784465,rs7975482,rs8074771,rs942066
		EC	22.7305	0.2	-0.0019	0.0129	0.8857	20.1189	0.1674	20.0881	0.1274	Fail	IVW	58.7893	rs10148274,rs10789486,rs2054117,rs2169810,rs2814945,rs337638,rs4734,rs4936758,rs6559921,rs6890604,rs701815,rs708727,rs720283,rs8076717,rs9461882,rs947791
		ExN	42.1516	0.072	0.0008	0.0103	0.9393	39.5622	0.0723	39.5535	0.0564	Fail	IVW	65.4715	rs1064395,rs10819759,rs11231825,rs11634726,rs1199333,rs13231232,rs17207196,rs1744140,rs17619821,rs1784461,rs2009610,rs2074686,rs214249,rs2162059,rs2289195,rs2425810,rs2644122,rs2937121,rs3102562,rs35625199,rs3744017,rs4459932,rs4970941,rs580809,rs6010784,rs6050431,rs630225,rs708727,rs8052502
		InN	18.0587	0.726	-0.0022	0.0101	0.8262	16.6022	0.6786	16.5526	0.6201	Fail	IVW	54.3259	rs1045599,rs10773103,rs11158366,rs12333974,rs12459057,rs12829374,rs13380863,rs16834431,rs17619821,rs2122715,rs2290689,rs2384035,rs2456526,rs4660905,rs546217,rs6137005,rs6725931,rs708727,rs7703938,rs9380529,rs9394908
		Microglia	17.5746	0.39	-0.0357	0.0229	0.143	15.1897	0.3653	12.7595	0.4666	Fail	IVW	46.3496	rs10899469,rs11634726,rs12475139,rs12633429,rs13002215,rs2695164,rs3756784,rs3826705,rs4788597,rs4869272,rs487152,rs4929927,rs627636,rs7129286,rs7607369
		ODC	24.126	0.412	-0.0045	0.0094	0.6343	22.2193	0.387	21.963	0.3425	Fail	IVW	69.4811	rs10430105,rs10439267,rs10835647,rs11772484,rs12634818,rs17207196,rs4260016,rs4459932,rs4776943,rs4782294,rs4789754,rs5758223,rs6505070,rs701815,rs710891,rs7150141,rs7161194,rs7856487,rs7975482,rs879620,rs9461882,rs9658937
		OPC	7.6995	0.584	-0.0045	0.0227	0.8487	6.1565	0.5216	6.116	0.4103	Pass	IVW	54.9535	rs10835647,rs10933599,rs11012737,rs11191593,rs11657128,rs1268177,rs1491688,rs17160760,rs17207196,rs17586966,rs1784461,rs2074686,rs2360872,rs2456526,rs3778646,rs4489606,rs4878411,rs6505070,rs6886628,rs7006364,rs708727,rs7200543,rs8024572,rs902696,rs9507904
		Pericyte	8.2444	0.526	0.0032	0.0128	0.8093	6.7435	0.4561	6.6727	0.3522	Fail	IVW	63.8703	rs1043466,rs10733051,rs11649864,rs12577694,rs2306471,rs2670854,rs708727,rs9469886
	Osteoporosis	Astrocyte	17.7914	0.869	-0.0026	0.0048	0.5923	16.0668	0.8856	15.7719	0.8649	Fail	IVW	69.0857	rs10499343,rs11660419,rs12299120,rs12608995,rs1529693,rs1557672,rs1564823,rs16844241,rs1818050,rs2282294,rs28673019,rs360791,rs3843480,rs3904244,rs3923783,rs510314,rs58817325,rs61826818,rs62477684,rs7147460,rs72769573,rs8110185,rs823080,rs8384,rs847850
		EC	23.6829	0.412	-0.0049	0.0045	0.2974	20.6819	0.4161	19.5038	0.425	Fail	IVW	53.1305	rs10148274,rs10780755,rs11211237,rs11654651,rs12789028,rs13102095,rs1529693,rs1876359,rs2054117,rs2162325,rs4233535,rs59302296,rs701815,rs7703576,rs7742652,rs77642095,rs7871866,rs7950748,rs8069669,rs823080,rs9838614
		ExN	22.5012	0.928	0.0013	0.0041	0.7472	19.2065	0.9159	19.2063	0.8916	Pass	IVW	60.7462	rs10423874,rs11634726,rs1199334,rs12786214,rs13231232,rs17619821,rs1784460,rs1891914,rs2074686,rs223489,rs2291959,rs2425810,rs2494115,rs2617867,rs35782345,rs35959625,rs4233535,rs580809,rs6010784,rs6050432,rs61510938,rs62263023,rs62477684,rs7025938,rs7169264,rs7536234,rs76182885,rs8052502,rs823080,rs9838614
		InN	20.2339	0.866	-0.0014	0.0046	0.763	18.0345	0.8409	17.9452	0.8057	Fail	IVW	54.2084	rs10056247,rs10245786,rs12423752,rs13233916,rs1524277,rs1529693,rs16834430,rs17619821,rs1818050,rs2791643,rs35449212,rs3817181,rs3821548,rs4648450,rs60743458,rs6725931,rs7527079,rs7703938,rs7870976,rs8110185,rs823080,rs886349,rs9296389,rs9323376,rs9380529,rs9507983
		Microglia	18.0156	0.338	-0.0009	0.0133	0.9477	15.8111	0.325	15.8056	0.2598	Fail	IVW	47.8236	rs11634726,rs12075896,rs12632562,rs1788988,rs2695164,rs3756784,rs4788598,rs4869272,rs487152,rs4929927,rs6486298,rs71415740,rs7253791,rs7607369,rs769669
		ODC	15.2091	0.717	-0.0078	0.0049	0.1335	10.5978	0.8336	6.3437	0.9734	Fail	IVW	58.1149	rs10439267,rs12577729,rs1993627,rs1995304,rs28673019,rs35959625,rs4233535,rs4795195,rs57218990,rs5758223,rs62477684,rs66682726,rs701815,rs710891,rs72769573,rs9658937,rs9838614
		OPC	19.9307	0.895	-0.0016	0.0047	0.7333	17.0995	0.8782	16.6945	0.8614	Fail	IVW	53.1402	rs11132957,rs11191564,rs11580313,rs11657128,rs11998196,rs12577729,rs1268179,rs17160761,rs17646731,rs1784460,rs1967772,rs2074686,rs35587371,rs4593641,rs561193,rs6076290,rs61826818,rs62477684,rs6505070,rs6771970,rs6886628,rs7200543,rs8024572,rs823080,rs902696,rs9381809
		Pericyte	6.9772	0.682	-0.0055	0.0069	0.4542	4.5211	0.7182	3.8811	0.6928	Fail	IVW	61.7588	rs2272168,rs2670854,rs4657654,rs71389428,rs75208249,rs8071116,rs823080,rs9469886
	Rheumatoid arthritis	Astrocyte	21.8877	0.697	0.0161	0.0131	0.2303	19.8918	0.7029	18.3732	0.7369	Fail	IVW	68.3439	rs10499343,rs10773103,rs11655493,rs12299120,rs1529693,rs1557672,rs1564823,rs16844241,rs2282294,rs284315,rs28673019,rs3843480,rs3904244,rs3923783,rs510314,rs58817325,rs58862095,rs61826818,rs71458830,rs7147460,rs72769573,rs8110185,rs823080,rs8384,rs847850
		EC	21.7015	0.431	-0.0133	0.0122	0.2901	18.7777	0.4712	17.5896	0.483	Fail	IVW	53.3008	rs10148274,rs10780755,rs11211237,rs11654651,rs12789028,rs1529693,rs1876359,rs2054117,rs2162325,rs4233535,rs59302296,rs62007822,rs7703576,rs7742652,rs77642095,rs78147107,rs7871866,rs7950748,rs8069669,rs823080
		ExN	28.7241	0.653	0.0053	0.0116	0.6506	25.2598	0.6137	25.1984	0.5633	Fail	IVW	62.2238	rs11634726,rs1199334,rs12786214,rs13231232,rs17619821,rs1784460,rs1891914,rs2074686,rs214249,rs2291959,rs2425810,rs2494115,rs2617867,rs35782345,rs35959625,rs4233535,rs497261,rs580809,rs58862095,rs6010784,rs6050432,rs62263023,rs7025938,rs7169264,rs7536234,rs7575118,rs76182885,rs8052502,rs823080
		InN	15.5142	0.905	-0.0106	0.0128	0.415	12.2713	0.932	12.2542	0.907	Fail	IVW	54.9718	rs10245786,rs10773103,rs12423752,rs13233916,rs1524277,rs1529693,rs16834430,rs17619821,rs2440376,rs2791643,rs35449212,rs3817181,rs3821548,rs60743458,rs6725931,rs7703938,rs7870976,rs8110185,rs823080,rs886349,rs9323376,rs9380529
		Microglia	16.1535	0.46	0.0266	0.027	0.3425	14.2735	0.4295	13.2819	0.4263	Fail	IVW	46.7325	rs10899468,rs11634726,rs12075896,rs12475139,rs12632562,rs1788988,rs2695164,rs3756784,rs4788598,rs4869272,rs487152,rs4929927,rs6486298,rs71415740,rs769669
		ODC	22.6824	0.33	0.0292	0.0144	0.0578	20.1304	0.3255	15.9903	0.5245	Fail	IVW	66.3539	rs10439267,rs115554740,rs12577729,rs1993627,rs2238435,rs28673019,rs35959625,rs4233535,rs4795195,rs57218990,rs5758223,rs58862095,rs66682726,rs710891,rs71458830,rs7161194,rs72769573,rs73144267,rs9898292
		OPC	17.7302	0.906	0.0018	0.0139	0.8961	16.2522	0.8788	16.2459	0.8445	Fail	IVW	54.0324	rs11132957,rs11191564,rs11580313,rs11657128,rs11998196,rs12577729,rs1268179,rs12783517,rs17160761,rs1784460,rs1967772,rs2074686,rs2440376,rs4593641,rs561193,rs58862095,rs6076290,rs61826818,rs6505070,rs6771970,rs6886628,rs8024572,rs823080,rs902696,rs9381809
		Pericyte	8.5632	0.42	-0.0047	0.0257	0.8618	6.6625	0.3532	6.6181	0.2506	Fail	IVW	38.0124	rs10204,rs2670854,rs4657654,rs7107156,rs75208249,rs8071116,rs823080
	Coronary artery disease	Astrocyte	20.5494	0.806	0.0026	0.0025	0.3159	19.0436	0.795	17.9942	0.8033	Pass	IVW	61.0771	rs10499343,rs11655493,rs11660419,rs12299120,rs12608995,rs1529693,rs1557672,rs1564823,rs1818050,rs2282294,rs284315,rs28673019,rs360791,rs3904244,rs3923783,rs510314,rs58817325,rs61826818,rs62477684,rs62491408,rs7147460,rs72769573,rs8110185,rs823080,rs8384,rs847850
		EC	30.4124	0.174	0.0009	0.0027	0.7355	27.512	0.1545	27.3515	0.1257	Pass	IVW	54.2444	rs10148274,rs10780755,rs11211237,rs11654651,rs12789028,rs13102095,rs1529693,rs1876359,rs2054117,rs2162325,rs4233535,rs59302296,rs62007822,rs701815,rs7742652,rs78147107,rs7871866,rs7950748,rs8069669,rs823080,rs9296094,rs9838614
		ExN	25.2415	0.829	0.0001	0.0025	0.9663	22.3388	0.7654	22.2438	0.7249	Pass	IVW	55.2658	rs10423874,rs11634726,rs1199334,rs12786214,rs17619821,rs1784460,rs1891914,rs2074686,rs214249,rs223489,rs2291959,rs2384145,rs2425810,rs35782345,rs35959625,rs4233535,rs497261,rs56076430,rs580809,rs6010784,rs62263023,rs62477684,rs7025938,rs7169264,rs7536234,rs7575118,rs76182885,rs823080,rs9838614
		InN	27.1035	0.511	0.0011	0.0025	0.6655	24.8341	0.3589	23.7459	0.3607	Pass	IVW	54.3754	rs10056247,rs10245786,rs1524277,rs1529693,rs16834430,rs17619821,rs1818050,rs214249,rs2324082,rs2440376,rs2791643,rs35449212,rs3817181,rs60743458,rs6725931,rs7527079,rs7537581,rs7703938,rs7870976,rs8110185,rs823080,rs9323376,rs9380529,rs9507983
		Microglia	12.0689	0.596	-0.0111	0.0076	0.1698	10.0304	0.6133	7.8723	0.7247	Fail	IVW	48.2464	rs11634726,rs12075896,rs12475139,rs1788988,rs2695164,rs3756784,rs4869272,rs4929927,rs6486298,rs71415740,rs7253791,rs7607369,rs769669
		ODC	15.5169	0.847	0.0018	0.0025	0.4865	11.4672	0.8735	11.3065	0.8402	Pass	IVW	62.4592	rs115554740,rs12577729,rs1993627,rs28673019,rs35959625,rs4233535,rs56205713,rs57218990,rs5758223,rs62477684,rs62491408,rs66682726,rs701815,rs710891,rs7161194,rs72769573,rs73144267,rs9658937,rs9838614
		OPC	28.8181	0.437	0.0004	0.0028	0.881	25.4831	0.3799	25.4797	0.326	Pass	IVW	52.8097	rs11132957,rs11580313,rs11657128,rs11998196,rs12577729,rs1268179,rs17160761,rs1784460,rs1967772,rs2074686,rs2440376,rs35587371,rs4593641,rs561193,rs6076290,rs61826818,rs62477684,rs6743367,rs6771970,rs6886628,rs7200543,rs8024572,rs823080,rs902696,rs9381809
		Pericyte	4.9481	0.644	-0.0032	0.0061	0.6229	3.3664	0.6437	3.0834	0.544	Fail	IVW	42.5102	rs10204,rs2272168,rs2670854,rs4657654,rs7107156,rs8071116
	Myocardial infarction	Astrocyte	18.9662	0.836	0.0006	0.0027	0.8321	12.9328	0.911	12.3354	0.904	Pass	IVW	61.0875	rs10499343,rs11655493,rs11660419,rs12299120,rs12608995,rs1557672,rs1564823,rs1818050,rs2282294,rs284315,rs28673019,rs3904244,rs3923783,rs510314,rs58817325,rs61826818,rs62477684,rs62491408,rs7147460,rs72769573,rs8110185,rs823080
		EC	21.1945	0.541	-0.0012	0.0025	0.6383	15.396	0.4233	15.3236	0.3564	Pass	IVW	53.7085	rs10148274,rs10780755,rs11654651,rs12789028,rs13102095,rs2054117,rs2162325,rs59302296,rs62007822,rs701815,rs7742652,rs77642095,rs7871866,rs8069669,rs823080,rs9296094
		ExN	34.539	0.456	0.0029	0.0023	0.2237	27.2418	0.3439	24.7993	0.4167	Pass	IVW	56.447	rs12786214,rs13231232,rs17619821,rs1784460,rs1891914,rs2074686,rs214249,rs223489,rs2384145,rs2425810,rs2617867,rs35782345,rs497261,rs56076430,rs580809,rs6010784,rs6050432,rs61510938,rs62263023,rs62477684,rs7025938,rs7169264,rs7536234,rs76182885,rs8052502,rs823080
		InN	25.6178	0.696	0.0035	0.0031	0.2635	15.9538	0.7722	13.6812	0.8463	Pass	IVW	47.9795	rs10245786,rs13233916,rs1524277,rs16834430,rs17619821,rs1818050,rs214249,rs2324082,rs2440376,rs2791643,rs35449212,rs3817181,rs60743458,rs6725931,rs7537581,rs7703938,rs7870976,rs8110185,rs823080,rs886349,rs9296389,rs9380529
		Microglia	20.4614	0.159	-0.0007	0.0086	0.938	16.5126	0.1689	16.5125	0.1231	Fail	IVW	47.5094	rs11634726,rs12075896,rs12475139,rs1788988,rs2695164,rs3756784,rs4788598,rs4869272,rs4929927,rs71415740,rs7253791,rs7607369,rs769669
		ODC	10.2936	0.971	-0.0005	0.0027	0.8576	7.5645	0.9108	6.8511	0.9097	Fail	IVW	60.7825	rs115554740,rs12577729,rs1993627,rs28673019,rs56205713,rs57218990,rs5758223,rs62477684,rs62491408,rs66682726,rs701815,rs710891,rs72769573,rs73144267,rs9658937
		OPC	28.2839	0.448	-0.0001	0.0029	0.9728	21.5009	0.49	21.4296	0.433	Fail	IVW	52.8097	rs11132957,rs11580313,rs11657128,rs12577729,rs1268179,rs1784460,rs1967772,rs2074686,rs2440376,rs35587371,rs4593641,rs561193,rs6076290,rs61826818,rs62477684,rs6743367,rs6771970,rs6886628,rs7200543,rs8024572,rs823080,rs902696,rs9381809
		Pericyte	12.6877	0.32	-0.001	0.0042	0.8137	6.5538	0.1614	6.4915	0.09	Fail	IVW	62.166	rs2272168,rs75208249,rs8071116,rs823080,rs9469886
	Hyperlipidaemia	Astrocyte	30.6321	0.213	0.0274	0.0132	0.0502	28.133	0.2108	23.538	0.3719	Fail	IVW	58.1825	rs11655493,rs11660419,rs12299120,rs12608995,rs1529693,rs1564823,rs16844241,rs1818050,rs2282294,rs284315,rs28673019,rs360791,rs3904244,rs3923783,rs510314,rs58817325,rs61826818,rs62491408,rs71458830,rs7147460,rs72769573,rs7784465,rs8384,rs847850
		EC	27.5362	0.126	0.0075	0.0136	0.5883	25.0347	0.124	24.5943	0.1042	Fail	IVW	54.0125	rs10148274,rs10780755,rs11211237,rs11654651,rs12789028,rs13102095,rs1529693,rs1876359,rs2054117,rs2162325,rs4233535,rs59302296,rs62007822,rs7703576,rs7742652,rs77642095,rs7950748,rs8069669,rs9838614
		ExN	34.92	0.531	0.0032	0.0093	0.7292	32.4091	0.4466	32.0911	0.4123	Pass	IVW	62.3246	rs10423874,rs10791105,rs11634726,rs1199334,rs12786214,rs13231232,rs17619821,rs1784460,rs2074686,rs214249,rs223489,rs2291959,rs2425810,rs2494115,rs2617867,rs35782345,rs35959625,rs4233535,rs497261,rs56076430,rs580809,rs58862095,rs6010784,rs6050432,rs61510938,rs62263023,rs7025938,rs7169264,rs7536234,rs7575118,rs76182885,rs8052502,rs9838614
		InN	35.0235	0.118	0.0043	0.0141	0.7622	30.0785	0.0904	29.6054	0.0765	Fail	IVW	56.6734	rs10056247,rs10245786,rs13233916,rs1529693,rs16834430,rs17619821,rs1818050,rs214249,rs2324082,rs2440376,rs2791643,rs35449212,rs3817181,rs3821548,rs60743458,rs6725931,rs7527079,rs7537581,rs7703938,rs9323376,rs9380529,rs9512996
		Microglia	16.782	0.392	0.0465	0.034	0.1948	14.5291	0.4111	12.6605	0.4744	Fail	IVW	47.2567	rs10899468,rs11121691,rs11634726,rs12475139,rs12632562,rs1788988,rs2695164,rs3756784,rs4869272,rs4929927,rs6486298,rs71415740,rs7253791,rs7607369,rs769669
		ODC	28.2047	0.314	0.001	0.0117	0.931	24.9552	0.2491	24.8064	0.2089	Fail	IVW	60.8656	rs10439267,rs115554740,rs12577729,rs1993627,rs1995304,rs28673019,rs35959625,rs4233535,rs4795195,rs56205713,rs57218990,rs5758223,rs58862095,rs62491408,rs66682726,rs710891,rs71458830,rs7161194,rs72769573,rs73144267,rs9658937,rs9838614
		OPC	31.4752	0.318	0.0167	0.0116	0.1627	26.3283	0.3367	21.9499	0.5233	Pass	IVW	53.4902	rs1007700,rs11132957,rs11580313,rs11657128,rs11998196,rs12412038,rs12577729,rs1268179,rs17160761,rs1784460,rs2074686,rs2440376,rs35587371,rs561193,rs58862095,rs6076290,rs61826818,rs6505070,rs6743367,rs6771970,rs6886628,rs7200543,rs8024572,rs902696,rs9381809
		Pericyte	4.5718	0.771	-0.0011	0.0172	0.9514	3.5884	0.7322	3.5843	0.6107	Fail	IVW	67.1249	rs10204,rs2272168,rs2670854,rs4657654,rs7107156,rs8071116,rs9469886
	Type II diabetes	Astrocyte	22.4674	0.393	-0.0011	0.0035	0.7502	20.3299	0.375	20.2125	0.321	Pass	IVW	65.4257	rs10499343,rs12299120,rs1529693,rs1557672,rs1564823,rs16844241,rs1818050,rs2282294,rs284315,rs28673019,rs360791,rs3843480,rs3923783,rs510314,rs61826818,rs62491408,rs7147460,rs72769573,rs8110185,rs8384
		EC	9.1401	0.934	0.0054	0.0041	0.2041	7.9127	0.9272	6.1384	0.9629	Pass	IVW	44.4654	rs10148274,rs10780755,rs1529693,rs1876359,rs2162325,rs4233535,rs59302296,rs62007822,rs701815,rs7703576,rs77642095,rs78147107,rs7871866,rs7950748,rs8069669,rs9296094
		ExN	21.7935	0.877	0.0003	0.0026	0.9097	18.0035	0.8756	17.9946	0.8426	Pass	IVW	65.2	rs10423874,rs11634726,rs1199334,rs12786214,rs17619821,rs1784460,rs1891914,rs2074686,rs214249,rs2291959,rs2494115,rs2617867,rs35782345,rs35959625,rs4233535,rs56076430,rs580809,rs58862095,rs6010784,rs6050432,rs61510938,rs62263023,rs7025938,rs7169264,rs7536234,rs76182885,rs8052502
		InN	27.1135	0.289	0.006	0.0031	0.0632	21.0208	0.3357	19.3727	0.3692	Pass	IVW	58.656	rs10245786,rs12423752,rs1529693,rs16834430,rs17619821,rs1818050,rs214249,rs2324082,rs2440376,rs3821548,rs60743458,rs6725931,rs7537581,rs7703938,rs7870976,rs8110185,rs886349,rs9323376,rs9380529,rs9507983
		Microglia	17.7216	0.233	-0.0212	0.0078	0.02	14.2858	0.2828	6.8903	0.8079	Fail	MR Egger	46.8166	rs10899468,rs11634726,rs12475139,rs12632562,rs1788988,rs2695164,rs4869272,rs487152,rs4929927,rs6486298,rs71415740,rs7253791,rs769669
		ODC	23.4577	0.471	0.0045	0.0028	0.1299	19.048	0.5187	17.422	0.5613	Pass	IVW	62.7799	rs10439267,rs115554740,rs12577729,rs1993627,rs2238435,rs28673019,rs35959625,rs4233535,rs4795195,rs56205713,rs57218990,rs5758223,rs58862095,rs62491408,rs66682726,rs701815,rs710891,rs7161194,rs72769573,rs73144267,rs9658937
		OPC	17.464	0.849	0.0035	0.0031	0.2755	14.9516	0.8254	14.3389	0.8129	Fail	IVW	54.5826	rs11132957,rs11580313,rs11657128,rs11998196,rs12577729,rs1268179,rs1784460,rs1967772,rs2074686,rs2440376,rs35587371,rs561193,rs58862095,rs6076290,rs61826818,rs6505070,rs6743367,rs6771970,rs7200543,rs8024572,rs902696,rs9381809
		Pericyte	1.8462	0.936	0.0056	0.0056	0.3716	1.3291	0.9319	0.3185	0.9886	Fail	IVW	41.8316	rs2272168,rs2670854,rs4657654,rs7107156,rs75208249,rs8071116

## Sheet: Data S8
Supplementary Data 8. Tissue-stratified MR results for BMI.
Note: Associations passing significant shrethold after Bonferroni correction (P < 2.78 × 10−4) are marked in bold.
Exposure	Outcome	Disease category	Tissue type	N_IVs	IVW				Weighted median				MR-RAPS				Weighted mode				MR-Egger
					Beta	95% lower CI	95% upper CI	P value	Beta	95% lower CI	95% upper CI	P value	Beta	95% lower CI	95% upper CI	P value	Beta	95% lower CI	95% upper CI	P value	Beta	95% lower CI	95% upper CI	P value
BMI	Alzheimers disease	Nervous System Diseases	Brain Cortex	30	-0.0915962	-0.507888	0.324696	0.666282	0.0422154	-0.54011	0.624541	0.887009	-0.0656041	-0.540329	0.409121	0.786498	0.0284287	-1.21743	1.27429	0.963097	-1.75838	-3.36884	-0.147927	0.0334608
			Brain Frontal Cortex (BA9)	33	-0.0544639	-0.464687	0.355759	0.794692	0.0764954	-0.478381	0.631371	0.787002	-0.0450469	-0.501939	0.411845	0.846768	0.0980996	-1.03396	1.23016	0.861004	-1.78903	-3.38241	-0.19565	0.028989
	Epilepsy		Brain Cortex	27	-0.139538	-0.355375	0.0762994	0.205108	-0.0426096	-0.34405	0.258831	0.78174	-0.140994	-0.365329	0.0833411	0.218003	0.0199458	-0.486541	0.526432	0.936103	-0.11849	-1.0313	0.794322	0.791398
			Brain Frontal Cortex (BA9)	29	0.0640843	-0.151518	0.279686	0.560177	0.121591	-0.176761	0.419944	0.424416	0.0462012	-0.190722	0.283124	0.702305	0.138747	-0.317487	0.594981	0.538359	-0.154864	-1.06406	0.754336	0.729433
	Parkinsons disease		Brain Cortex	27	0.505126	-0.233935	1.24419	0.180375	0.697278	-0.388142	1.7827	0.20799	0.53076	-0.244272	1.30579	0.179514	0.773265	-1.26655	2.81308	0.442885	-1.38091	-4.59124	1.82942	0.384113
			Brain Frontal Cortex (BA9)	30	-0.196235	-0.858429	0.46596	0.561358	-0.00888324	-1.00373	0.985959	0.986037	-0.147321	-0.840556	0.545915	0.677027	0.742603	-1.38552	2.87073	0.481132	0.148463	-2.72892	3.02585	0.916581
	Sleep disorders		Brain Cortex	23	0.219242	-0.0418622	0.480345	0.0998137	0.256151	-0.108298	0.620601	0.168335	0.216305	-0.0565774	0.489187	0.120273	0.298599	-0.437453	1.03465	0.40922	-0.592785	-1.7494	0.563828	0.298597
			Brain Frontal Cortex (BA9)	26	0.587179	0.341582	0.832777	2.78582e-06	0.528224	0.17233	0.884117	0.00362506	0.586503	0.306902	0.866104	3.93304e-05	0.471315	-0.135638	1.07827	0.12232	-0.259073	-1.32317	0.805025	0.619902
	Stroke		Brain Cortex	30	0.323125	0.0580319	0.588219	0.0168913	0.544404	0.16595	0.922859	0.00481067	0.350386	0.0730627	0.62771	0.0132724	0.636379	-0.0547619	1.32752	0.0697414	-0.592785	-1.7494	0.563828	0.298597
			Brain Frontal Cortex (BA9)	30	0.283601	0.0252441	0.541957	0.0314358	0.377893	0.0132841	0.742502	0.0422134	0.28275	0.0139329	0.551567	0.039247	0.519503	-0.0947752	1.13378	0.09432	-0.259073	-1.32317	0.805025	0.619902
	ADHD	Mental Disorders	Brain Cortex	29	0.355133	0.0884132	0.621853	0.00906198	0.29544	-0.0882764	0.679157	0.131276	0.371817	0.0832029	0.660431	0.0115686	-0.217259	-0.942557	0.508039	0.54444	-0.134045	-1.13551	0.867417	0.785686
			Brain Frontal Cortex (BA9)	28	0.463301	0.196805	0.729797	0.000655743	0.429439	0.0528897	0.805988	0.0253977	0.506179	0.22656	0.785798	0.00038805	1.0074	0.0929794	1.92181	0.0320638	-0.476527	-1.51965	0.566591	0.35636
	Anorexia nervosa		Brain Cortex	27	0.623316	0.204021	1.04261	0.00357173	0.802035	0.225046	1.37902	0.00644054	0.608755	0.170225	1.04728	0.00651211	0.931526	-0.213344	2.0764	0.106421	0.291405	-1.4211	2.00391	0.728931
			Brain Frontal Cortex (BA9)	31	0.257626	-0.121935	0.637186	0.183404	0.0819556	-0.44166	0.605571	0.759013	0.244034	-0.151229	0.639297	0.226241	-0.229272	-1.16755	0.709001	0.621391	-0.273796	-1.89669	1.3491	0.732548
	Major depressive disorder		Brain Cortex	31	0.0672827	-0.184599	0.319164	0.600587	0.0966878	-0.266687	0.460063	0.602003	0.0739053	-0.188631	0.336441	0.581119	0.328429	-0.368891	1.02575	0.343797	-0.658987	-1.64954	0.331563	0.18411
			Brain Frontal Cortex (BA9)	30	0.010466	-0.249218	0.27015	0.937038	0.0664714	-0.314611	0.447554	0.732442	0.0146032	-0.256406	0.285612	0.915889	-0.407654	-1.11452	0.299208	0.247784	-0.615416	-1.65815	0.427318	0.236789
	PTSD		Brain Cortex	30	0.108039	-0.161538	0.377616	0.432152	0.169318	-0.213058	0.551694	0.385449	0.12313	-0.158184	0.404443	0.390957	0.167209	-0.522624	0.857042	0.62381	0.036059	-0.983439	1.05556	0.942758
			Brain Frontal Cortex (BA9)	34	0.141155	-0.110598	0.392908	0.271789	0.184926	-0.187203	0.557055	0.330055	0.157455	-0.105809	0.420718	0.241095	0.202373	-0.390711	0.795458	0.492402	-0.412386	-1.41785	0.593078	0.409665
	Schizophrenia		Brain Cortex	21	-0.0317665	-0.321746	0.258213	0.829991	0.129925	-0.280469	0.540319	0.534923	-0.00935646	-0.312057	0.293344	0.951691	0.213972	-0.571637	0.999582	0.576262	-0.214671	-1.36797	0.938628	0.701174
			Brain Frontal Cortex (BA9)	18	-0.506574	-0.834591	-0.178556	0.00247054	-0.482474	-0.920743	-0.0442051	0.0309518	-0.521831	-0.889808	-0.153855	0.00544435	-0.940543	-2.15331	0.272221	0.120167	-0.569979	-2.02218	0.88222	0.417627
	Gout	Musculoskeletal Diseases	Brain Cortex	30	0.670889	0.174291	1.16749	0.00809934	0.851157	0.0848004	1.61751	0.0294894	0.693713	0.172194	1.21523	0.00912993	0.885254	-0.564835	2.33534	0.221806	2.15546	0.0944335	4.21649	0.0410107
			Brain Frontal Cortex (BA9)	33	0.643101	0.176632	1.10957	0.00688884	0.674547	-0.0324432	1.38154	0.0614759	0.684405	0.19615	1.17266	0.00600693	1.52297	0.164698	2.88124	0.0291557	1.14691	-0.824756	3.11857	0.244487
	Knee & hip osteoarthritis		Brain Cortex	23	0.00503539	-0.340454	0.350525	0.97721	0.0419524	-0.467112	0.551017	0.87168	-0.0117792	-0.371429	0.347871	0.948816	0.0427748	-0.600026	0.685576	0.891492	0.333026	-0.683999	1.35005	0.50333
			Brain Frontal Cortex (BA9)	25	0.270936	-0.0495081	0.591381	0.0974824	0.194969	-0.291434	0.681372	0.432077	0.286092	-0.060939	0.633124	0.106133	0.0899184	-0.595163	0.774999	0.788791	0.614776	-0.364164	1.59372	0.206776
	Osteoporosis		Brain Cortex	27	-0.0259714	-0.212672	0.16073	0.785123	0.0869056	-0.177498	0.351309	0.519431	-0.0323148	-0.227533	0.162903	0.745603	0.160976	-0.402465	0.724418	0.562089	0.48272	-0.322751	1.28819	0.228574
			Brain Frontal Cortex (BA9)	28	-0.173743	-0.356885	0.00940012	0.0629705	-0.192825	-0.456969	0.071319	0.152488	-0.17604	-0.36758	0.0154996	0.0716406	-0.513254	-1.02377	-0.00273883	0.0488671	0.135713	-0.707142	0.978567	0.743318
	Rheumatoid arthritis		Brain Cortex	21	-0.520025	-0.997591	-0.0424582	0.032822	-0.632044	-1.30068	0.0365909	0.0639197	-0.584009	-1.08342	-0.0846019	0.0219037	-0.535152	-1.72636	0.656058	0.359876	0.0913502	-2.38789	2.57059	0.939335
			Brain Frontal Cortex (BA9)	25	-0.276618	-0.732671	0.179435	0.234505	-0.415808	-1.03713	0.205515	0.189625	-0.296833	-0.772505	0.178839	0.221293	-0.435849	-1.41263	0.54093	0.36625	-0.858418	-2.74418	1.02735	0.356146
	Coronary artery disease	Cardiovascular and Metabolic Diseases	Brain Cortex	26	0.143612	0.0495877	0.237637	0.00275631	0.171297	0.0321207	0.310474	0.0158501	0.143428	0.0437983	0.243058	0.00477796	0.319398	0.00384009	0.634955	0.0474773	0.168621	-0.207086	0.544327	0.363513
			Brain Frontal Cortex (BA9)	28	0.151584	0.0610137	0.242154	0.00103667	0.128241	0.000750621	0.255731	0.0486622	0.148092	0.0531657	0.243018	0.00223007	0.130288	-0.109284	0.369859	0.274315	0.145199	-0.240274	0.530671	0.445755
	Myocardial infarction		Brain Cortex	25	0.188528	0.0850226	0.292032	0.000356963	0.229848	0.0880418	0.371653	0.00148864	0.193222	0.08458	0.301864	0.000490487	-0.0125587	-0.335295	0.310178	0.936654	0.0277922	-0.35831	0.413894	0.882926
			Brain Frontal Cortex (BA9)	25	0.176442	0.072688	0.280197	0.000858744	0.17097	0.0241684	0.317772	0.0224492	0.178565	0.060478	0.296652	0.00303856	0.357928	0.0480877	0.667768	0.0253703	0.300619	-0.137458	0.738696	0.169147
	Hyperlipidaemia		Brain Cortex	32	0.305146	-0.099507	0.709798	0.139402	0.14531	-0.437225	0.727845	0.624905	0.264198	-0.158199	0.686595	0.220225	0.148649	-0.806037	1.10334	0.752946	-0.16046	-1.83726	1.51634	0.846371
			Brain Frontal Cortex (BA9)	31	0.145428	-0.256507	0.547363	0.478221	0.151864	-0.426055	0.729783	0.606523	0.137855	-0.31956	0.59527	0.55472	0.0339286	-1.02896	1.09682	0.948454	0.376583	-1.35465	2.10781	0.659706
	Type II diabetes		Brain Cortex	25	0.19201	0.0827789	0.301241	0.000570308	0.242423	0.0820004	0.402845	0.00305785	0.204105	0.0849495	0.32326	0.000786947	0.309828	-0.0199914	0.639647	0.0643719	0.14279	-0.300208	0.585788	0.511544
			Brain Frontal Cortex (BA9)	33	0.295012	0.197367	0.392658	3.1872e-09	0.306773	0.163421	0.450126	2.73622e-05	0.310807	0.207802	0.413812	3.33693e-09	0.302643	0.0428546	0.562432	0.0238222	-0.161007	-0.565402	0.243387	0.422972

## Sheet: Data S9
Supplementary Data 9. Results of pleiotropy and sensitivity analyses for BMI based tissue-stratified MR results.
Note: Associations passing significant shrethold after Bonferroni correction (P < 2.78 × 10−4) are marked in bold
Exposure	Outcome	Tissue type	MRPRESSO_RSSobs	MRPRESSO_P	mr_egger_intercept	mr_egger_intercept_se	mr_egger_intercept_P	Cochrans_Q	Cochrans_Q_P	Ruckers_Q'	Ruckers_Q'_P	leave_one_out_check	MR_recommendation	F_statistic	IVs
BMI	Alzheimers disease	Brain Cortex	35.9671	0.522	0.017	0.008	0.0411	30.0874	0.4096	25.2527	0.614	Fail	MR Egger	62.3522	rs1036949,rs1110570,rs11121704,rs1143682,rs12442886,rs13265882,rs140163521,rs1878851,rs2138348,rs2238435,rs2286614,rs2303385,rs238233,rs2627197,rs3897584,rs4413278,rs4970989,rs550974,rs56214994,rs5751239,rs582268,rs596076,rs6083779,rs6569648,rs6700863,rs677,rs6954694,rs7248236,rs7694531,rs78491696
		Brain Frontal Cortex (BA9)	39.7533	0.336	0.0151	0.0082	0.0754	37.6931	0.2249	32.2228	0.406	Fail	MR Egger	64.143	rs10755910,rs10946805,rs1878851,rs1981938,rs2146507,rs2238435,rs2267812,rs2286614,rs2287894,rs2303385,rs238233,rs2468314,rs2627197,rs2685120,rs2892354,rs3131824,rs317646,rs329648,rs4496877,rs550974,rs56076430,rs56214994,rs6010784,rs6083779,rs61826818,rs62491374,rs6433242,rs6505070,rs6536603,rs7074896,rs74233809,rs833083,rs9912624
	Epilepsy	Brain Cortex	23.2272	0.91	0.0056	0.0041	0.1843	14.5597	0.9649	14.5573	0.9511	Fail	IVW	64.3251	rs11121704,rs1184902,rs12442886,rs13265882,rs134871,rs1878850,rs2138348,rs2238435,rs2286614,rs2297674,rs2303385,rs238233,rs2627197,rs3897584,rs4970989,rs56214994,rs582268,rs596076,rs6083779,rs62491373,rs6569648,rs6700863,rs677,rs7181610,rs7248236,rs7694531,rs9783665
		Brain Frontal Cortex (BA9)	35.7492	0.287	0.0056	0.0061	0.3652	31.1024	0.3126	30.805	0.2792	Fail	IVW	53.6263	rs10946805,rs1184902,rs12707856,rs1878850,rs1981938,rs2146507,rs2238435,rs2286614,rs2297674,rs2303385,rs238233,rs2468314,rs2627197,rs2892354,rs3131824,rs4668304,rs4725984,rs4788598,rs56214994,rs6010784,rs6083779,rs61826818,rs62491374,rs6505070,rs6536603,rs7074896,rs74233809,rs8067313,rs9745611
	Parkinsons disease	Brain Cortex	29.0296	0.774	0.0079	0.013	0.5482	23.1729	0.6232	21.6179	0.6577	Fail	IVW	62.6209	rs1110570,rs12442886,rs13265882,rs140163521,rs1878850,rs2138348,rs2286614,rs2297674,rs2303385,rs238233,rs3897584,rs4413278,rs4648609,rs4788598,rs4970989,rs550974,rs56214994,rs582268,rs596076,rs6083779,rs62491373,rs6569648,rs6700863,rs7181610,rs7248236,rs7694531,rs9783665
		Brain Frontal Cortex (BA9)	38.3782	0.427	-0.0026	0.0139	0.8549	27.7608	0.5307	27.6969	0.4806	Fail	IVW	62.4419	rs10755910,rs10946805,rs12240590,rs1878850,rs1981938,rs2267812,rs2286614,rs2287894,rs2297674,rs2303385,rs2627197,rs3131824,rs317646,rs329648,rs34536966,rs4496877,rs4648609,rs4727295,rs4788598,rs550974,rs56214994,rs6010784,rs6083779,rs61826818,rs62491374,rs6433242,rs6505070,rs6536603,rs9745611,rs9912624
	Sleep disorders	Brain Cortex	25.002	0.698	0.008	0.0048	0.103	16.9768	0.7646	14.7153	0.837	Fail	IVW	61.4125	rs1110570,rs11121704,rs1143682,rs13265882,rs140163521,rs1878850,rs2138348,rs2286614,rs2297674,rs2303385,rs238233,rs2627197,rs4413278,rs4648609,rs582268,rs6083779,rs62491373,rs6700863,rs677,rs7181610,rs7248236,rs7694531,rs9783665
		Brain Frontal Cortex (BA9)	27.8661	0.549	0.0095	0.0068	0.1778	25.6498	0.4265	22.7911	0.5322	Pass	IVW	49.2295	rs10755910,rs12240590,rs1878850,rs1981938,rs2146507,rs2286614,rs2287894,rs2297674,rs238233,rs2468314,rs2627197,rs3131824,rs317646,rs329648,rs4648609,rs4788598,rs550974,rs6010784,rs6083779,rs61826818,rs62491374,rs6505070,rs6536603,rs74233809,rs9745611,rs9912624
	Stroke	Brain Cortex	26.5378	0.893	0.0109	0.0052	0.0441	21.6682	0.8337	17.9725	0.9268	Pass	MR Egger	61.512	rs1110570,rs11121704,rs1143682,rs12442886,rs13265882,rs140163521,rs2138348,rs2238435,rs2286614,rs2297674,rs2303385,rs238233,rs3897584,rs4413278,rs4788598,rs4970989,rs550974,rs56214994,rs582268,rs596076,rs6083779,rs62491373,rs6700863,rs677,rs6954694,rs7181610,rs7248236,rs7694531,rs9421249,rs9783665
		Brain Frontal Cortex (BA9)	18.333	0.979	0.0063	0.0055	0.2627	16.4522	0.97	15.4166	0.9737	Fail	IVW	63.1101	rs10755910,rs10946805,rs1981938,rs2146507,rs2238435,rs2286614,rs2287894,rs2297674,rs2303385,rs238233,rs2468314,rs2892354,rs3106209,rs3131824,rs329648,rs34536966,rs4727295,rs4788598,rs550974,rs56214994,rs6010784,rs6083779,rs62491374,rs6433242,rs6505070,rs7074896,rs74233809,rs9421249,rs9745611,rs9912624
	ADHD	Brain Cortex	35.1626	0.559	0.0009	0.0049	0.8555	27.7049	0.4802	26.6157	0.4847	Pass	IVW	62.1084	rs1110570,rs11121704,rs1143682,rs12442886,rs13265882,rs140163521,rs1878850,rs2138348,rs2238435,rs2297674,rs2303385,rs238233,rs3897584,rs4788598,rs4970989,rs550974,rs56214994,rs582268,rs596076,rs6083779,rs62491373,rs6569648,rs6700863,rs677,rs6954694,rs7181610,rs7248236,rs7694531,rs9783665
		Brain Frontal Cortex (BA9)	27.8631	0.738	0.0051	0.0053	0.3433	24.7948	0.586	21.0997	0.7368	Pass	IVW	65.3753	rs10755910,rs10946805,rs1878850,rs1981938,rs2146507,rs2238435,rs2267812,rs2287894,rs2297674,rs2303385,rs238233,rs2892354,rs3131824,rs317646,rs329648,rs4496877,rs4727295,rs4788598,rs550974,rs56214994,rs6010784,rs6083779,rs61826818,rs62491374,rs6433242,rs6505070,rs7074896,rs9912624
	Anorexia nervosa	Brain Cortex	29.3092	0.764	0.0061	0.0074	0.4164	18.5747	0.8539	18.4041	0.8248	Pass	IVW	60.4064	rs10257197,rs1110570,rs11121704,rs12442886,rs13265882,rs140163521,rs2238435,rs2286614,rs2297674,rs2303385,rs238233,rs3897584,rs4413278,rs4788598,rs550974,rs56214994,rs582268,rs596076,rs6083779,rs62491373,rs6569648,rs6700863,rs677,rs7181610,rs7248236,rs7694531,rs9783665
		Brain Frontal Cortex (BA9)	20.542	0.964	0.0053	0.0079	0.5022	19.3922	0.9314	18.9153	0.9234	Fail	IVW	63.6907	rs10755910,rs10946805,rs1981938,rs2146507,rs2238435,rs2267812,rs2286614,rs2287894,rs2297674,rs2303385,rs238233,rs2468314,rs2892354,rs3131824,rs317646,rs329648,rs4496877,rs4788598,rs550974,rs55654714,rs56214994,rs6010784,rs6083779,rs61826818,rs6505070,rs6536603,rs7074896,rs74233809,rs833083,rs9745611,rs9912624
	Major depressive disorder	Brain Cortex	30.1107	0.873	0.0029	0.0048	0.5507	21.4347	0.8738	19.0157	0.9209	Fail	IVW	62.1668	rs1110570,rs11121704,rs1143682,rs12442886,rs13265882,rs140163521,rs1878850,rs2138348,rs2238435,rs2286614,rs2297674,rs2303385,rs238233,rs2627197,rs4413278,rs4648609,rs4788598,rs4970989,rs550974,rs582268,rs596076,rs6083779,rs62491373,rs6569648,rs6700863,rs677,rs6954694,rs7181610,rs7248236,rs7694531,rs9783665
		Brain Frontal Cortex (BA9)	25.8966	0.863	0.0036	0.005	0.4774	21.4622	0.8418	19.8406	0.8702	Fail	IVW	62.4177	rs10755910,rs10946805,rs1878850,rs1981938,rs2238435,rs2286614,rs2287894,rs2297674,rs2303385,rs238233,rs2468314,rs2627197,rs2892354,rs3131824,rs317646,rs329648,rs4496877,rs4648609,rs4727295,rs4788598,rs550974,rs6010784,rs6083779,rs61826818,rs62491374,rs6433242,rs6505070,rs7074896,rs9745611,rs9912624
	PTSD	Brain Cortex	35.7526	0.593	-0.0007	0.0051	0.8899	22.4636	0.8005	22.4409	0.7605	Fail	IVW	63.3168	rs1110570,rs11121704,rs1143682,rs12442886,rs13265882,rs140163521,rs1878850,rs2138348,rs2238435,rs2286614,rs2297674,rs2303385,rs238233,rs3897584,rs4648609,rs4788598,rs550974,rs56214994,rs582268,rs596076,rs6083779,rs62491373,rs6569648,rs6700863,rs677,rs6954694,rs7181610,rs7248236,rs7694531,rs9783665
		Brain Frontal Cortex (BA9)	34.0078	0.69	0.0073	0.0054	0.1795	29.6576	0.6343	28.3087	0.654	Fail	IVW	63.4218	rs10755910,rs10946805,rs1878850,rs1981938,rs2146507,rs2238435,rs2267812,rs2286614,rs2287894,rs2297674,rs2303385,rs238233,rs2468314,rs2892354,rs3131824,rs317646,rs329648,rs4496877,rs4648609,rs4727295,rs4788598,rs550974,rs56214994,rs6010784,rs6083779,rs61826818,rs62491374,rs6433242,rs6505070,rs6536603,rs7074896,rs74233809,rs9745611,rs9912624
	Schizophrenia	Brain Cortex	23.8069	0.627	-0.0019	0.0051	0.7197	16.8657	0.6617	16.7469	0.607	Fail	IVW	66.9962	rs1110570,rs11121704,rs1143682,rs13265882,rs1878850,rs2238435,rs2297674,rs238233,rs2627197,rs3897584,rs4413278,rs4788598,rs550974,rs582268,rs596076,rs62491373,rs6569648,rs6700863,rs6954694,rs7181610,rs7694531
		Brain Frontal Cortex (BA9)	28.6734	0.203	-0.003	0.0063	0.634	21.171	0.2187	21.1589	0.1725	Pass	IVW	73.4433	rs10946805,rs1981938,rs2146507,rs2238435,rs2287894,rs2297674,rs238233,rs2468314,rs2627197,rs317646,rs4496877,rs4727295,rs550974,rs6010784,rs6505070,rs6536603,rs9745611,rs9912624
	Gout	Brain Cortex	35.8036	0.66	-0.0124	0.0092	0.1832	26.6706	0.5895	24.3462	0.6631	Pass	IVW	63.2142	rs1110570,rs11121704,rs1143682,rs12442886,rs13265882,rs140163521,rs1878850,rs2138348,rs2286614,rs2297674,rs2303385,rs238233,rs2627197,rs3897584,rs4413278,rs4648609,rs4788598,rs4970989,rs550974,rs56214994,rs582268,rs6083779,rs62491373,rs6569648,rs677,rs6954694,rs7181610,rs7248236,rs7694531,rs9783665
		Brain Frontal Cortex (BA9)	40.756	0.42	-0.009	0.0098	0.3639	32.4409	0.445	32.1407	0.41	Pass	IVW	61.7147	rs10755910,rs10946805,rs12240590,rs1878850,rs1981938,rs2267812,rs2286614,rs2287894,rs2297674,rs2303385,rs238233,rs2468314,rs2627197,rs3131824,rs317646,rs329648,rs34536966,rs4496877,rs4648609,rs4727295,rs4788598,rs550974,rs56214994,rs6010784,rs6083779,rs61826818,rs62491374,rs6433242,rs6505070,rs6536603,rs74233809,rs9745611,rs9912624
	Knee & hip osteoarthritis	Brain Cortex	23.5654	0.604	-0.0054	0.0071	0.4513	18.7118	0.6631	18.1948	0.6366	Fail	IVW	67.599	rs1007707,rs11624345,rs12634818,rs134871,rs1784461,rs2138348,rs2227612,rs2286614,rs2303385,rs238233,rs2729446,rs3897584,rs4788597,rs4970989,rs613539,rs627636,rs6545814,rs6569648,rs6751448,rs7125,rs7131110,rs879620,rs9304680
		Brain Frontal Cortex (BA9)	24.5382	0.571	-0.0057	0.0074	0.4467	22.868	0.5276	22.2685	0.5041	Fail	IVW	71.5982	rs1007707,rs11191560,rs11772484,rs12240590,rs1503958,rs1784461,rs1870286,rs2009610,rs2267812,rs2286614,rs2303385,rs238233,rs3131824,rs317646,rs4496877,rs4788597,rs6010784,rs6433243,rs6505070,rs6545814,rs7131110,rs7730898,rs833083,rs879620,rs9304680
	Osteoporosis	Brain Cortex	29.0812	0.717	-0.0047	0.0034	0.175	21.922	0.693	20.1235	0.7403	Fail	IVW	60.4997	rs1110570,rs11121704,rs1143682,rs12442886,rs13265882,rs140163521,rs1878850,rs2138348,rs2286614,rs2303385,rs238233,rs2627197,rs3897584,rs4413278,rs4788598,rs4970989,rs550974,rs56214994,rs596076,rs6083779,rs6569648,rs6700863,rs677,rs7181610,rs7248236,rs7694531,rs9783665
		Brain Frontal Cortex (BA9)	25.9541	0.754	-0.0067	0.0036	0.0717	19.4622	0.8525	18.8615	0.8422	Fail	IVW	60.3966	rs10755910,rs10946805,rs1981938,rs2146507,rs2267812,rs2286614,rs2287894,rs2303385,rs238233,rs2468314,rs2627197,rs2892354,rs3131824,rs317646,rs329648,rs4496877,rs4788598,rs550974,rs56214994,rs6010784,rs6083779,rs61826818,rs6433242,rs6505070,rs6536603,rs7074896,rs74233809,rs9912624
	Rheumatoid arthritis	Brain Cortex	21.593	0.635	-0.0034	0.0147	0.8208	15.903	0.7226	15.6249	0.6821	Fail	IVW	56.1264	rs1110570,rs11121704,rs1143682,rs12442886,rs13265882,rs2138348,rs2238435,rs2297674,rs2303385,rs2627197,rs3897584,rs4788598,rs4970989,rs550974,rs56214994,rs582268,rs6569648,rs6700863,rs7248236,rs7694531,rs9783665
		Brain Frontal Cortex (BA9)	23.6194	0.717	0.0155	0.0123	0.217	18.0587	0.8002	17.6229	0.7776	Fail	IVW	55.2055	rs10755910,rs10946805,rs1981938,rs2146507,rs2238435,rs2287894,rs2297674,rs2303385,rs2468314,rs2539502,rs2892354,rs3131824,rs317646,rs329648,rs4496877,rs4788598,rs550974,rs56214994,rs6010784,rs61826818,rs6433242,rs6505070,rs6536603,rs74233809,rs9912624
	Coronary artery disease	Brain Cortex	30.5749	0.59	-0.0011	0.0018	0.5443	21.8711	0.6432	21.8508	0.5882	Pass	IVW	66.0354	rs1110570,rs11121704,rs1143682,rs12442886,rs13265882,rs140163521,rs1878850,rs2138348,rs2286614,rs2297674,rs2303385,rs238233,rs2627197,rs3897584,rs4970989,rs550974,rs56214994,rs582268,rs596076,rs62491373,rs6700863,rs677,rs6954694,rs7181610,rs7248236,rs9783665
		Brain Frontal Cortex (BA9)	31.3266	0.605	-0.0006	0.0019	0.757	23.4362	0.6614	23.435	0.6082	Pass	IVW	66.1412	rs10755910,rs10946805,rs1878850,rs1981938,rs2146507,rs2267812,rs2286614,rs2287894,rs2297674,rs2303385,rs238233,rs2468314,rs2627197,rs2892354,rs3131824,rs317646,rs329648,rs4727295,rs550974,rs56214994,rs6010784,rs61826818,rs62491374,rs6433242,rs6536603,rs7074896,rs9745611,rs9912624
	Myocardial infarction	Brain Cortex	34.5591	0.534	0.0003	0.0023	0.9109	18.6454	0.7706	17.8392	0.7662	Pass	IVW	55.1938	rs1110570,rs1143682,rs12442886,rs140163521,rs1878850,rs2138348,rs2286614,rs2297674,rs2303385,rs238233,rs2627197,rs3897584,rs4788598,rs4970989,rs582268,rs596076,rs6083779,rs62491373,rs6700863,rs677,rs6954694,rs7181610,rs7248236,rs7694531,rs9783665
		Brain Frontal Cortex (BA9)	37.0056	0.471	-0.0027	0.0019	0.1651	24.9573	0.4081	24.5649	0.3731	Pass	IVW	65.365	rs10755910,rs10946805,rs1878850,rs2146507,rs2267812,rs2286614,rs2287894,rs2297674,rs2303385,rs238233,rs2468314,rs2627197,rs317646,rs329648,rs4496877,rs4727295,rs4788598,rs6010784,rs6083779,rs61826818,rs62491374,rs6536603,rs7074896,rs9745611,rs9912624
	Hyperlipidaemia	Brain Cortex	29.7897	0.861	0.0045	0.0078	0.5729	25.346	0.752	25.0027	0.7249	Fail	IVW	63.2693	rs1110570,rs11121704,rs1143682,rs12442886,rs13265882,rs140163521,rs1878850,rs2138348,rs2286614,rs2297674,rs2303385,rs238233,rs2627197,rs3897584,rs4413278,rs4648609,rs4788598,rs4970989,rs550974,rs56214994,rs582268,rs596076,rs6083779,rs62491373,rs6569648,rs6700863,rs677,rs6954694,rs7181610,rs7248236,rs7694531,rs9783665
		Brain Frontal Cortex (BA9)	37.6829	0.497	-0.0053	0.0082	0.5194	31.1409	0.4085	31.0559	0.3628	Fail	IVW	62.7643	rs10755910,rs10946805,rs1878850,rs1981938,rs2267812,rs2286614,rs2287894,rs2297674,rs2303385,rs238233,rs2468314,rs2627197,rs3131824,rs317646,rs329648,rs34536966,rs4496877,rs4648609,rs4727295,rs550974,rs56214994,rs6010784,rs6083779,rs61826818,rs62491374,rs6433242,rs6505070,rs6536603,rs74233809,rs9745611,rs9912624
	Type II diabetes	Brain Cortex	28.6099	0.677	-0.0014	0.0027	0.611	23.4355	0.4942	23.3779	0.4389	Pass	IVW	54.0376	rs1110570,rs1143682,rs12442886,rs13265882,rs140163521,rs2138348,rs2238435,rs2297674,rs2303385,rs238233,rs2627197,rs3897584,rs4413278,rs4648609,rs4970989,rs550974,rs56214994,rs582268,rs6083779,rs62491373,rs6700863,rs677,rs6954694,rs7248236,rs9783665
		Brain Frontal Cortex (BA9)	30.4722	0.734	0.0054	0.0027	0.0556	26.1837	0.7554	20.5379	0.9236	Pass	IVW	53.2572	rs10755910,rs10946805,rs1981938,rs2146507,rs2238435,rs2267812,rs2287894,rs2297674,rs2303385,rs238233,rs2468314,rs2627197,rs2892354,rs3131824,rs317646,rs329648,rs34536966,rs4496877,rs4648609,rs4727295,rs4788598,rs550974,rs56214994,rs6010784,rs6083779,rs61826818,rs62491374,rs6433242,rs6505070,rs6536603,rs7074896,rs9745611,rs9912624

## Sheet: Data S10
Supplementary Data 10. Cell-stratified MR results for WHRadjBMI.
Note: Associations passing significant shrethold after Bonferroni correction (P < 2.78 × 10−4) are marked in bold.
Exposure	Outcome	Disease category	Cell type	N_IVs	IVW				Weighted median				MR-RAPS				Weighted mode				MR-Egger
					Beta	95% lower CI	95% upper CI	P value	Beta	95% lower CI	95% upper CI	P value	Beta	95% lower CI	95% upper CI	P value	Beta	95% lower CI	95% upper CI	P value	Beta	95% lower CI	95% upper CI	P value
WHRadjBMI	Alzheimers disease	Nervous System Diseases	Astrocyte	18	-0.421099	-0.896428	0.0542296	0.0824955	-0.475268	-1.12917	0.178632	0.154282	-0.443623	-0.936963	0.0497171	0.0779886	-0.534815	-1.47804	0.408413	0.248007	-0.697751	-2.31978	0.924276	0.375344
			EC	16	-0.101037	-0.626282	0.424209	0.706154	-0.0615099	-0.776559	0.653539	0.866109	-0.0475802	-0.59602	0.50086	0.864978	-0.107345	-1.39975	1.18506	0.861849	-0.264714	-2.70367	2.17424	0.819296
			ExN	20	-0.340715	-0.853783	0.172353	0.193059	-0.448117	-1.17236	0.276129	0.225236	-0.302065	-0.844801	0.240671	0.275335	-0.52561	-1.92927	0.878046	0.442848	-1.45242	-3.47959	0.574754	0.149604
			InN	17	0.276907	-0.205375	0.759188	0.260439	0.407457	-0.268395	1.08331	0.237347	0.312676	-0.19134	0.816691	0.224014	0.539926	-0.593599	1.67345	0.327636	-1.45536	-3.07253	0.16181	0.0743268
			Microglia	7	-0.313654	-0.892575	0.265267	0.288277	-0.0664749	-0.70859	0.575641	0.839206	-0.32433	-0.955497	0.306837	0.313857	-0.0264516	-0.903927	0.851024	0.943597	0.321215	-1.12922	1.77165	0.593784
			ODC	13	-0.227325	-0.739918	0.285269	0.384726	-0.180259	-0.888706	0.528187	0.617985	-0.232351	-0.763827	0.299125	0.391514	-0.19249	-1.14278	0.757803	0.666816	-0.545956	-2.44369	1.35178	0.539546
			OPC	11	-0.49649	-0.957417	-0.0355626	0.0347532	-0.427544	-1.05133	0.196245	0.179149	-0.498478	-0.974402	-0.0225534	0.040084	-0.199405	-1.1543	0.755488	0.651691	-0.781563	-1.84519	0.282065	0.130826
			Pericyte	7	-0.00395898	-0.868607	0.860689	0.99284	0.370259	-0.737095	1.47761	0.512241	0.0221492	-0.87547	0.919768	0.961426	0.467351	-1.59646	2.53116	0.599535	0.1064	-4.44282	4.65562	0.954387
	Epilepsy		Astrocyte	16	0.291488	0.0490431	0.533934	0.0184491	0.143484	-0.202069	0.489036	0.41573	0.272646	0.00426712	0.541024	0.0464629	0.00790866	-0.577777	0.593594	0.977418	-0.302487	-1.13899	0.534015	0.450903
			EC	9	-0.12423	-0.520921	0.27246	0.539343	-0.128525	-0.578186	0.321135	0.575328	-0.0909864	-0.523538	0.341566	0.680133	-0.162641	-0.974188	0.648906	0.656287	1.10006	-0.537153	2.73728	0.156126
			ExN	15	-0.15562	-0.44448	0.133241	0.291003	-0.118929	-0.507604	0.269745	0.548683	-0.157805	-0.459531	0.14392	0.305315	-0.135496	-0.918983	0.647991	0.716251	-0.0875917	-1.26178	1.0866	0.874446
			InN	11	-0.0323971	-0.332246	0.267452	0.832288	-0.072527	-0.457538	0.312484	0.711965	-0.0534111	-0.359364	0.252542	0.732229	-0.164045	-0.710099	0.382008	0.518411	-0.64933	-1.60375	0.305089	0.158179
			Microglia	7	0.138526	-0.148873	0.425924	0.344803	0.18815	-0.143955	0.520255	0.266822	0.13901	-0.157273	0.435293	0.357787	0.197084	-0.259122	0.653289	0.331166	0.235606	-0.461092	0.932304	0.424435
			ODC	10	-0.257438	-0.537096	0.0222189	0.0711879	-0.322861	-0.685318	0.0395951	0.0808305	-0.258534	-0.54839	0.0313219	0.0804291	-0.312318	-0.826323	0.201688	0.202533	-0.647129	-1.75711	0.462849	0.215685
			OPC	12	0.0939238	-0.180776	0.368624	0.502761	0.228693	-0.145034	0.60242	0.230383	0.103039	-0.182053	0.388132	0.478703	0.234178	-0.256392	0.724748	0.31595	0.306703	-0.611224	1.22463	0.473719
			Pericyte	3	-0.893083	-1.5323	-0.253865	0.00617364	-0.87495	-1.61322	-0.136684	0.0201857	-0.894607	-1.56919	-0.220025	0.00934186	-1.05778	-2.96134	0.845771	0.139292	-1.26024	-13.3001	10.7796	0.410433
	Parkinsons disease		Astrocyte	18	1.02864	0.258169	1.79911	0.00887702	1.24982	0.168512	2.33113	0.0234852	1.04104	0.239743	1.84235	0.0108835	1.41374	-0.0548179	2.88229	0.0581881	2.4937	-0.121161	5.10855	0.0602633
			EC	13	0.303175	-0.803631	1.40998	0.59135	0.770463	-0.703177	2.2441	0.305483	0.279243	-0.99473	1.55322	0.667477	1.33077	-1.39058	4.05212	0.307635	1.87329	-3.19483	6.9414	0.43317
			ExN	21	-0.133451	-0.957989	0.691087	0.751073	0.145311	-0.923298	1.21392	0.789836	-0.0903629	-0.948074	0.767348	0.836406	0.0950664	-1.81197	2.00211	0.918216	-1.13915	-4.48967	2.21137	0.485352
			InN	14	-0.301792	-1.23477	0.631185	0.526078	-1.0123	-2.31892	0.29431	0.128884	-0.350589	-1.32604	0.624861	0.481153	-1.23265	-3.16279	0.697498	0.190956	-3.80848	-8.05649	0.439529	0.0744879
			Microglia	7	-0.876619	-1.85201	0.0987682	0.0781488	-0.508135	-1.62841	0.61214	0.373993	-0.882538	-1.89364	0.12856	0.0871203	-0.546634	-2.04727	0.953999	0.407071	-0.0294759	-2.40155	2.3426	0.975754
			ODC	13	-0.526192	-1.3455	0.293118	0.208108	-0.292896	-1.41086	0.825073	0.607602	-0.568747	-1.42143	0.283932	0.191096	0.691712	-1.17887	2.56229	0.436096	0.976216	-2.01745	3.96989	0.487888
			OPC	16	0.261445	-0.438126	0.961015	0.463867	0.674625	-0.264275	1.61352	0.159038	0.297832	-0.425229	1.02089	0.419475	0.68695	-0.365228	1.73913	0.184341	1.44423	-0.198202	3.08666	0.0802198
			Pericyte	5	0.851696	-0.777421	2.48081	0.305514	1.26069	-0.750346	3.27173	0.219186	0.859402	-0.835323	2.55413	0.32026	1.43816	-2.13762	5.01393	0.326682	2.00195	-6.6049	10.6088	0.512826
	Sleep disorders		Astrocyte	18	0.119703	-0.152483	0.39189	0.388699	0.0480903	-0.348883	0.445064	0.812316	0.171522	-0.101212	0.444257	0.21771	0.0611829	-0.647485	0.769851	0.857619	-0.350072	-1.28408	0.583933	0.438499
			EC	13	0.128835	-0.193778	0.451448	0.433788	0.101262	-0.320101	0.522624	0.637622	0.142313	-0.193189	0.477815	0.405752	0.11149	-0.536686	0.759667	0.714372	0.727952	-0.801544	2.25745	0.317321
			ExN	15	-0.0271451	-0.342709	0.288419	0.866111	0.0126184	-0.416557	0.441794	0.954046	-0.0153353	-0.342965	0.312295	0.926903	0.0347632	-0.710976	0.780503	0.921777	-0.421057	-1.78779	0.945675	0.51733
			InN	15	0.271622	-0.0160183	0.559263	0.0641911	0.280908	-0.0977524	0.659569	0.145941	0.273681	-0.0247921	0.572154	0.0723044	0.40805	-0.202032	1.01813	0.173381	0.0167802	-0.932081	0.965641	0.970104
			Microglia	7	0.0567442	-0.277849	0.391337	0.739587	0.077923	-0.310913	0.466759	0.694478	0.0586391	-0.310697	0.427975	0.755658	0.0737083	-0.446533	0.593949	0.740666	0.211877	-0.653928	1.07768	0.556925
			ODC	11	-0.0112406	-0.299186	0.276705	0.939011	0.066914	-0.314839	0.448667	0.731184	-0.0113649	-0.309568	0.286838	0.940455	0.145881	-0.397908	0.689671	0.563305	-0.578063	-1.64582	0.489693	0.25178
			OPC	13	0.192139	-0.123477	0.507756	0.232791	0.11279	-0.337618	0.563199	0.623554	0.2212	-0.140352	0.582751	0.230473	-0.130961	-0.867824	0.605903	0.705363	-0.754442	-1.94573	0.436847	0.190872
			Pericyte	6	0.258104	-0.304612	0.820819	0.368651	-0.152257	-0.773985	0.469472	0.631235	0.223497	-0.354371	0.801364	0.44842	-0.131961	-1.1767	0.912779	0.758561	-1.10673	-3.52782	1.31436	0.273202
	Stroke		Astrocyte	16	0.754601	0.420242	1.08896	9.71405e-06	0.661864	0.209415	1.11431	0.00414143	0.774702	0.423185	1.12622	1.56308e-05	0.55997	-0.31585	1.43579	0.193063	0.380051	-0.947163	1.70726	0.548957
			EC	14	0.351753	-0.0121388	0.715644	0.058143	0.23554	-0.272935	0.744015	0.363917	0.375327	-0.00356139	0.754214	0.0521884	0.625757	-0.251923	1.50344	0.147475	-0.5617	-2.25617	1.13277	0.483975
			ExN	21	0.65734	0.330808	0.983871	7.95759e-05	0.925396	0.472967	1.37782	6.09824e-05	0.723232	0.379059	1.0674	3.81069e-05	1.0704	0.0842287	2.05657	0.0348367	0.136647	-1.23747	1.51076	0.837336
			InN	18	0.609731	0.299941	0.919522	0.000114465	0.558847	0.1043	1.01339	0.0159638	0.639013	0.313072	0.964955	0.000121734	0.673315	-0.133186	1.47982	0.0961443	0.980273	-0.0706801	2.03123	0.0654957
			Microglia	8	-0.0626502	-0.533752	0.408451	0.79436	0.0542066	-0.377294	0.485707	0.80551	-0.0586632	-0.552172	0.434846	0.815774	0.172373	-0.369816	0.714561	0.476705	0.48681	-0.521436	1.49506	0.282129
			ODC	12	0.131927	-0.213985	0.477838	0.454748	0.28807	-0.18976	0.7659	0.237354	0.143071	-0.215815	0.501957	0.434591	0.352917	-0.375076	1.08091	0.308833	-0.446775	-1.73945	0.8459	0.459052
			OPC	13	0.540317	0.229176	0.851458	0.000664878	0.420972	-0.00405131	0.845996	0.0522198	0.554	0.228958	0.879042	0.000835926	0.42519	-0.0867577	0.937138	0.0954614	0.257836	-0.418144	0.933815	0.419054
			Pericyte	7	0.467686	-0.106956	1.04233	0.110669	0.201693	-0.520962	0.924349	0.584354	0.449219	-0.167598	1.06604	0.153453	-0.0848389	-1.50315	1.33347	0.888426	-0.324755	-3.30682	2.65731	0.790733
	ADHD	Mental Disorders	Astrocyte	15	-0.248295	-0.567715	0.0711247	0.127616	-0.0982487	-0.538502	0.342005	0.66182	-0.246455	-0.581817	0.0889079	0.149758	-0.0663658	-0.709286	0.576554	0.82798	0.3566	-0.816101	1.5293	0.522684
			EC	13	0.313715	-0.0645913	0.692022	0.104087	0.380172	-0.124937	0.885281	0.140159	0.315566	-0.0761878	0.70732	0.114377	0.541308	-0.319869	1.40248	0.195917	-0.155487	-2.216	1.90503	0.871102
			ExN	13	0.408084	-0.0153755	0.831543	0.0589141	0.651335	0.0940592	1.20861	0.021974	0.492287	0.0577447	0.926829	0.0263878	0.721247	-0.194931	1.63742	0.111984	0.746229	-1.13928	2.63174	0.402318
			InN	13	0.173522	-0.179178	0.526222	0.334903	0.147269	-0.31005	0.604588	0.527927	0.1579	-0.208125	0.523924	0.397816	0.162606	-0.623215	0.948426	0.660136	-0.000240049	-1.22096	1.22048	0.999662
			Microglia	5	0.173978	-0.221322	0.569279	0.388341	0.0632689	-0.363715	0.490253	0.771491	0.174835	-0.233334	0.583003	0.401163	0.0545726	-0.613088	0.722234	0.831598	-0.186576	-1.3615	0.988346	0.648091
			ODC	9	0.453783	0.0540862	0.85348	0.0260662	0.479591	-0.0279679	0.987149	0.064026	0.50212	0.0930129	0.911228	0.0161452	0.410597	-0.304187	1.12538	0.221875	0.715834	-0.935132	2.3668	0.339357
			OPC	13	0.375207	0.10153	0.648884	0.00720694	0.185574	-0.215495	0.586644	0.364466	0.382548	0.098451	0.666645	0.00830974	0.148021	-0.49842	0.794461	0.62687	0.672723	0.0812277	1.26422	0.0293371
			Pericyte	6	-0.616808	-1.2482	0.0145835	0.055527	-0.795213	-1.57577	-0.0146589	0.0458459	-0.670251	-1.32518	-0.0153197	0.0448726	-1.1074	-2.74028	0.525481	0.141734	-0.758188	-4.42472	2.90835	0.596622
	Anorexia nervosa		Astrocyte	18	0.130016	-0.304282	0.564314	0.557362	0.169478	-0.411883	0.75084	0.567743	0.130975	-0.318713	0.580663	0.568091	0.162007	-0.630829	0.954842	0.671801	0.0506803	-1.52881	1.63017	0.946612
			EC	15	0.0208381	-0.493731	0.535408	0.936736	-0.356532	-1.06464	0.351572	0.323709	0.0211786	-0.517296	0.559653	0.938553	-0.869904	-2.29917	0.559363	0.212805	0.574923	-1.7312	2.88105	0.599275
			ExN	14	0.445827	-0.117257	1.00891	0.120699	0.234199	-0.489807	0.958205	0.526072	0.449552	-0.135599	1.0347	0.132118	0.170973	-1.04187	1.38382	0.765535	0.777544	-1.64468	3.19977	0.497631
			InN	15	0.00988041	-0.519746	0.539507	0.970832	-0.249529	-0.918537	0.41948	0.464751	-0.00847939	-0.559642	0.542683	0.975944	-0.456389	-1.40688	0.494102	0.320548	-0.279672	-2.0532	1.49386	0.738792
			Microglia	7	-0.29067	-0.839551	0.258212	0.299292	-0.391647	-1.00383	0.220539	0.209873	-0.292051	-0.859057	0.274954	0.312711	-0.490613	-1.30024	0.319012	0.188655	-0.753456	-2.09061	0.583693	0.207154
			ODC	12	0.33359	-0.161367	0.828546	0.186503	0.542127	-0.125008	1.20926	0.11122	0.349641	-0.16472	0.864002	0.182753	0.803508	-0.347403	1.95442	0.152638	1.10097	-0.77099	2.97293	0.219341
			OPC	14	-0.267735	-0.708363	0.172893	0.233677	-0.542242	-1.09725	0.0127629	0.0555017	-0.303047	-0.771296	0.165201	0.20462	-0.563964	-1.15356	0.0256299	0.0593084	-0.77239	-1.68939	0.144612	0.0913685
			Pericyte	7	0.2028	-0.64162	1.04722	0.637839	-0.0928743	-1.20058	1.01483	0.869469	0.206131	-0.678507	1.09077	0.647885	-0.409967	-2.42496	1.60502	0.636311	0.188723	-3.96056	4.33801	0.911476
	Major depressive disorder		Astrocyte	20	-0.26051	-0.537389	0.0163684	0.0651643	-0.218601	-0.606582	0.169379	0.26945	-0.26344	-0.550936	0.0240555	0.0724942	-0.139791	-0.700026	0.420444	0.607528	0.230103	-0.786684	1.24689	0.640188
			EC	15	0.00171806	-0.391411	0.394847	0.993166	0.104542	-0.405403	0.614486	0.687823	0.0177026	-0.412981	0.448386	0.93579	0.598361	-0.303961	1.50068	0.176841	1.55266	-0.0010365	3.10635	0.0501319
			ExN	19	-0.214599	-0.602404	0.173206	0.278097	-0.21731	-0.7206	0.285981	0.397394	-0.226187	-0.636116	0.183742	0.279487	0.436339	-0.751493	1.62417	0.450274	0.336014	-1.23119	1.90322	0.656735
			InN	15	-0.384031	-0.701779	-0.0662829	0.017843	-0.305005	-0.733173	0.123162	0.162653	-0.398334	-0.730592	-0.0660767	0.0187841	-0.273528	-0.965039	0.417982	0.410501	0.123272	-0.917639	1.16418	0.802074
			Microglia	7	0.288674	-0.0691295	0.646478	0.113805	0.276467	-0.135617	0.68855	0.188522	0.290669	-0.0802052	0.661544	0.124506	0.258347	-0.308021	0.824715	0.307052	0.0454824	-0.8351	0.926065	0.899552
			ODC	12	0.32096	-0.0222453	0.664165	0.0668085	0.292097	-0.169497	0.753691	0.214869	0.376522	0.00286605	0.750179	0.0482643	0.00686586	-0.760915	0.774647	0.984649	-0.850108	-2.07919	0.378973	0.154313
			OPC	16	-0.194567	-0.447259	0.058124	0.131258	-0.0523737	-0.416129	0.311381	0.777789	-0.193765	-0.455437	0.067907	0.146681	-0.053063	-0.552489	0.446363	0.823899	-0.149739	-0.699023	0.399544	0.568063
			Pericyte	7	-0.779051	-1.30774	-0.250363	0.0038749	-0.851409	-1.51437	-0.188445	0.0118318	-0.840115	-1.40024	-0.279993	0.00328466	-0.901522	-1.98744	0.184392	0.0884899	-1.96122	-4.53536	0.612919	0.107493
	PTSD		Astrocyte	20	0.209774	-0.102977	0.522525	0.188629	0.275517	-0.177133	0.728166	0.232868	0.212123	-0.138534	0.56278	0.235755	0.370998	-0.479005	1.221	0.372409	-0.0686902	-1.2487	1.11132	0.904018
			EC	15	-0.22643	-0.599139	0.146278	0.233751	-0.220391	-0.707596	0.266814	0.375283	-0.226119	-0.614274	0.162036	0.253539	-0.219683	-1.11233	0.672959	0.605875	-0.906368	-2.59211	0.779376	0.266299
			ExN	20	-0.0262647	-0.37461	0.322081	0.882516	-0.031622	-0.496151	0.432907	0.893858	-0.0229626	-0.385251	0.339326	0.901134	-0.0215812	-0.944408	0.901246	0.961472	-0.213151	-1.61097	1.18467	0.752381
			InN	17	-0.0285743	-0.352701	0.295552	0.862817	-0.00509182	-0.444591	0.434408	0.981884	-0.014119	-0.349885	0.321647	0.934314	0.0763638	-0.56444	0.717168	0.803774	0.0261413	-1.06904	1.12132	0.960095
			Microglia	7	0.0219684	-0.374174	0.41811	0.913446	0.0165571	-0.411605	0.44472	0.939583	0.0220227	-0.385646	0.429691	0.915676	0.0114606	-0.585538	0.608459	0.964059	0.0127277	-0.958565	0.98402	0.974432
			ODC	11	-0.00304466	-0.391434	0.385345	0.987741	0.0399796	-0.470281	0.55024	0.87795	0.00258403	-0.399118	0.404286	0.98994	0.08281	-0.59061	0.75623	0.789666	0.500852	-0.884086	1.88579	0.434429
			OPC	15	0.244153	-0.0448773	0.533184	0.0977879	0.231611	-0.160054	0.623276	0.246438	0.227855	-0.0713893	0.527099	0.135591	0.184717	-0.323678	0.693112	0.448792	0.103499	-0.551706	0.758705	0.738359
			Pericyte	6	0.395418	-0.199687	0.990524	0.192806	0.438544	-0.303665	1.18075	0.246827	0.451385	-0.171129	1.0739	0.15526	0.331268	-0.87438	1.53692	0.511544	1.7572	-1.33068	4.84508	0.189264
	Schizophrenia		Astrocyte	18	0.297208	0.0177988	0.576618	0.0370825	0.36354	-0.0584894	0.78557	0.0913418	0.326452	0.0258756	0.627029	0.0332767	0.654256	-0.241339	1.54985	0.141658	0.24409	-0.755668	1.24385	0.611839
			EC	11	0.146835	-0.314233	0.607902	0.532499	0.171047	-0.388231	0.730326	0.548881	0.153379	-0.338075	0.644833	0.540736	0.597006	-0.497587	1.6916	0.252181	1.35176	-0.741918	3.44544	0.178154
			ExN	14	-0.526312	-0.899966	-0.152659	0.00576645	-0.68168	-1.18457	-0.17879	0.00788797	-0.571683	-0.965304	-0.178062	0.00441826	-0.770464	-1.94762	0.406694	0.180865	0.704773	-0.949408	2.35895	0.371551
			InN	11	-0.287891	-0.664198	0.0884167	0.133749	-0.39436	-0.866459	0.0777378	0.101577	-0.301291	-0.707894	0.105312	0.146404	-0.465565	-1.21257	0.281443	0.195086	-0.456249	-1.87628	0.963779	0.485809
			Microglia	6	0.357922	-0.247579	0.963423	0.246624	0.334288	-0.412439	1.08101	0.38025	0.36261	-0.269691	0.994911	0.261007	0.270387	-1.30833	1.8491	0.678127	-0.684925	-5.02167	3.65182	0.683668
			ODC	7	0.309726	-0.173779	0.79323	0.20928	0.416204	-0.210992	1.0434	0.19338	0.328443	-0.176411	0.833297	0.202267	0.465398	-0.571158	1.50195	0.314049	0.182654	-2.13956	2.50487	0.847738
			OPC	14	0.00718886	-0.244289	0.258667	0.955318	0.148221	-0.198429	0.494871	0.401996	0.0162294	-0.256991	0.28945	0.907316	0.220455	-0.190931	0.63184	0.267813	0.394909	-0.157291	0.947109	0.145158
			Pericyte	6	0.67981	0.142898	1.21672	0.0130775	0.825311	0.150683	1.49994	0.0164947	0.686024	0.122364	1.24968	0.0170563	0.850722	-0.2733	1.97474	0.10929	1.83494	-1.17181	4.84169	0.165439
	Gout	Musculoskeletal Diseases	Astrocyte	16	0.336515	-0.290754	0.963785	0.293032	0.204662	-0.64763	1.05695	0.637885	0.338398	-0.309839	0.986634	0.306225	0.0322917	-1.36688	1.43146	0.961415	-0.775802	-3.13142	1.57981	0.491549
			EC	15	0.909963	0.224642	1.59528	0.00925547	0.332462	-0.613222	1.27815	0.49079	0.912063	0.194968	1.62916	0.0126706	0.14875	-1.40017	1.69767	0.839776	0.89629	-2.39894	4.19152	0.56686
			ExN	20	0.929295	0.307008	1.55158	0.00342277	1.09986	0.223122	1.9766	0.0139401	0.9367	0.281994	1.59141	0.00504401	1.2499	-0.314682	2.81449	0.110901	1.26089	-1.22473	3.74652	0.300627
			InN	16	0.595751	-0.0374005	1.2289	0.0651508	0.157741	-0.739583	1.05507	0.730433	0.664231	-0.00988646	1.33835	0.0534515	0.164884	-1.54755	1.87731	0.840152	-0.453412	-2.52906	1.62223	0.646628
			Microglia	6	0.323188	-0.839212	1.48559	0.585789	-0.146912	-0.989689	0.695865	0.732603	0.31317	-0.900495	1.52684	0.613031	-0.339309	-1.49447	0.815849	0.484236	-1.39561	-3.49812	0.706893	0.139119
			ODC	13	0.747967	0.125649	1.37028	0.0184861	0.629845	-0.248935	1.50863	0.160086	0.880629	0.236462	1.5248	0.00737364	0.593323	-1.0646	2.25125	0.450654	0.0914423	-2.23856	2.42145	0.932718
			OPC	11	0.625833	-0.0881251	1.33979	0.0857832	0.19117	-0.802065	1.1844	0.705992	0.631353	-0.112166	1.37487	0.096049	0.0793179	-1.18411	1.34275	0.89153	-0.551096	-3.80531	2.70312	0.710543
			Pericyte	6	0.725825	-0.378609	1.83026	0.197713	0.661611	-0.682273	2.0055	0.334579	0.728989	-0.414864	1.87284	0.211618	0.7371	-1.35955	2.83376	0.407577	0.768602	-4.57236	6.10956	0.709903
	Knee & hip osteoarthritis		Astrocyte	18	0.22959	-0.208379	0.667558	0.304203	0.118223	-0.461987	0.698432	0.689623	0.225071	-0.226277	0.676419	0.328381	-0.0092866	-0.888463	0.86989	0.98248	-0.610299	-2.07733	0.856732	0.390887
			EC	13	0.0211136	-0.45187	0.494097	0.93028	-0.259327	-0.927998	0.409343	0.447172	0.0318158	-0.465777	0.529409	0.900269	-0.197622	-1.29207	0.896829	0.700908	-0.29519	-2.65594	2.06556	0.788253
			ExN	17	-0.0825977	-0.555177	0.389981	0.731922	-0.154417	-0.851321	0.542487	0.66408	-0.126435	-0.620347	0.367478	0.615856	-0.602103	-2.06855	0.864348	0.396952	0.298707	-1.74012	2.33753	0.759129
			InN	12	-0.0895708	-0.572627	0.393486	0.716281	-0.397172	-1.04006	0.245712	0.225941	-0.0565312	-0.541851	0.428789	0.819409	-0.584136	-1.74809	0.579817	0.292919	-0.976569	-2.50967	0.556532	0.186222
			Microglia	5	0.0509465	-0.483312	0.585205	0.851736	0.0667612	-0.458092	0.591614	0.80312	0.0744712	-0.425493	0.574435	0.770326	0.358882	-0.430763	1.14853	0.275567	0.937803	-0.674573	2.55018	0.161264
			ODC	11	-0.501129	-0.964429	-0.0378289	0.034003	-0.687418	-1.32178	-0.0530558	0.0336762	-0.50319	-0.986019	-0.0203612	0.0410867	-1.04942	-1.97829	-0.120547	0.0305283	-1.48398	-3.19879	0.230829	0.0819533
			OPC	14	0.294377	-0.159449	0.748202	0.203599	0.411648	-0.217288	1.04058	0.199545	0.279035	-0.188946	0.747016	0.242542	0.284058	-0.605427	1.17354	0.502378	0.0252679	-1.92798	1.97851	0.977977
			Pericyte	5	-0.353546	-1.39894	0.691847	0.50742	-1.04887	-2.20818	0.110441	0.0761819	-0.423844	-1.45404	0.606352	0.420021	-1.21147	-3.69774	1.27479	0.247512	-0.411603	-9.0682	8.24499	0.889327
	Osteoporosis		Astrocyte	15	-0.272357	-0.476099	-0.068615	0.008791	-0.218097	-0.488749	0.0525554	0.114243	-0.273947	-0.485182	-0.0627123	0.0110254	-0.211833	-0.609058	0.185392	0.271897	-0.324763	-1.05057	0.401041	0.351353
			EC	11	-0.120205	-0.394273	0.153864	0.389986	-0.0584732	-0.441679	0.324733	0.764883	-0.134742	-0.421456	0.151972	0.356996	-0.078743	-0.692081	0.534595	0.780672	-1.17619	-2.41178	0.0593906	0.0597032
			ExN	16	-0.274047	-0.509972	-0.0381219	0.0228038	-0.34251	-0.652146	-0.0328731	0.0301521	-0.277299	-0.523878	-0.0307193	0.0275117	-0.434065	-0.972666	0.104536	0.106407	-0.282326	-1.24223	0.677574	0.538317
			InN	13	-0.260976	-0.508732	-0.0132197	0.0389626	-0.17433	-0.52412	0.175461	0.328653	-0.256689	-0.515675	0.00229704	0.0520626	-0.197633	-0.789058	0.393792	0.480531	-0.660392	-1.45988	0.139096	0.0963644
			Microglia	5	-0.213014	-0.48879	0.0627625	0.130043	-0.299547	-0.588411	-0.0106838	0.0421039	-0.214983	-0.500779	0.0708125	0.140383	-0.327304	-0.724627	0.0700186	0.0841196	-0.535508	-1.28711	0.216093	0.108178
			ODC	13	-0.0422818	-0.259841	0.175277	0.703264	-0.00497948	-0.300732	0.290773	0.973675	-0.0426548	-0.268298	0.182989	0.711002	0.183042	-0.292006	0.658089	0.417588	-0.506167	-1.31154	0.299204	0.194005
			OPC	12	-0.0315132	-0.216981	0.153954	0.739113	-0.008535	-0.261583	0.244513	0.947291	-0.0316711	-0.223142	0.1598	0.745785	-0.0118097	-0.341801	0.318181	0.938631	0.0224868	-0.408468	0.453442	0.909746
			Pericyte	6	-0.255479	-0.644589	0.133631	0.198136	-0.243658	-0.790396	0.303081	0.382398	-0.25945	-0.667279	0.14838	0.212435	0.0125027	-0.983879	1.00888	0.975516	1.14984	-1.11523	3.41491	0.231504
	Rheumatoid arthritis		Astrocyte	20	-0.29956	-0.736214	0.137095	0.178746	-0.656444	-1.32034	0.00744747	0.0526216	-0.342342	-0.819104	0.13442	0.159312	-0.882944	-2.24892	0.483037	0.191972	1.06012	-0.619864	2.7401	0.201504
			EC	16	-0.274602	-0.83167	0.282465	0.333961	-0.440363	-1.21751	0.336779	0.266731	-0.288108	-0.874219	0.298004	0.33532	-0.525737	-1.76726	0.715788	0.381012	0.880254	-1.83813	3.59864	0.498724
			ExN	19	-0.11025	-0.684647	0.464148	0.706767	-6.04324e-09	-0.773902	0.773902	1	-0.105806	-0.703062	0.491451	0.728426	0.303909	-0.983729	1.59155	0.625993	2.21383	-0.0194672	4.44712	0.0518121
			InN	16	0.0321424	-0.43973	0.504015	0.893791	0.185713	-0.489968	0.861393	0.590086	0.0515419	-0.439447	0.542531	0.836984	0.336956	-0.566084	1.24	0.438833	1.00919	-0.388959	2.40734	0.143898
			Microglia	8	0.071303	-0.48436	0.626966	0.801421	0.0847089	-0.549213	0.718631	0.793392	0.0854188	-0.490015	0.660852	0.771092	0.0575154	-0.708974	0.824004	0.864192	-0.212576	-1.55552	1.13036	0.711882
			ODC	13	-0.63798	-1.15898	-0.116985	0.0163906	-0.764902	-1.5407	0.0108922	0.0533001	-0.68521	-1.24566	-0.124762	0.0165608	-1.15667	-2.47753	0.164191	0.0806039	-0.279559	-2.19973	1.64061	0.754637
			OPC	14	-0.470696	-1.03431	0.0929152	0.101655	-0.526716	-1.33266	0.279233	0.200219	-0.480549	-1.08324	0.122145	0.118105	-0.0249485	-1.24124	1.19135	0.965328	0.931143	-1.32102	3.18331	0.385409
			Pericyte	7	-0.948267	-1.81678	-0.0797591	0.0323551	-0.686023	-1.80701	0.43496	0.230339	-0.945077	-1.85008	-0.040073	0.040679	-0.639066	-2.32849	1.05036	0.390362	-3.99101	-9.2344	1.25239	0.107756
	Coronary artery disease	Cardiovascular and Metabolic Diseases	Astrocyte	18	0.0562132	-0.0508667	0.163293	0.303512	0.0678348	-0.0842218	0.219892	0.381908	0.0602986	-0.0514292	0.172026	0.290148	0.200608	-0.0865362	0.487752	0.158763	-0.0472625	-0.407272	0.312747	0.784344
			EC	14	-0.00773333	-0.138401	0.122934	0.907653	0.00226375	-0.177354	0.181881	0.980293	-0.00610104	-0.140678	0.128476	0.929196	-0.032773	-0.373843	0.308297	0.838767	-0.0291431	-0.69743	0.639143	0.925871
			ExN	18	0.10336	-0.0205872	0.227308	0.102164	0.188671	0.0146535	0.362688	0.0335828	0.105502	-0.0255122	0.236516	0.11449	0.240864	-0.0721993	0.553927	0.122933	0.34913	-0.230025	0.928285	0.219502
			InN	12	0.301286	0.184962	0.41761	3.84421e-07	0.301203	0.140484	0.461923	0.000239511	0.308253	0.185516	0.430991	8.5433e-07	0.317771	0.085714	0.549828	0.0117823	0.506944	0.146288	0.867601	0.0106559
			Microglia	7	0.0688615	-0.0575035	0.195226	0.285482	0.073969	-0.0722326	0.220171	0.321373	0.0691174	-0.0612536	0.199488	0.298752	0.0770092	-0.104336	0.258355	0.338811	0.0444126	-0.27403	0.362855	0.734598
			ODC	12	0.118976	-0.00149098	0.239444	0.0528993	0.193401	0.0185923	0.36821	0.0301236	0.123008	-0.00693621	0.252953	0.0635422	0.244894	-0.00931946	0.499107	0.0575404	0.274814	-0.182661	0.732288	0.210373
			OPC	10	0.0685763	-0.0608893	0.198042	0.299183	0.0297591	-0.141388	0.200907	0.733251	0.0678692	-0.0665711	0.202309	0.322437	0.0749001	-0.129051	0.278852	0.427594	0.0833509	-0.192855	0.359557	0.50621
			Pericyte	5	0.224438	0.0183671	0.430509	0.0327859	0.247053	-0.0112476	0.505353	0.0608406	0.22684	0.0107765	0.442904	0.0396134	0.266036	-0.160733	0.692804	0.158542	-0.13479	-1.27946	1.00988	0.732773
	Myocardial infarction		Astrocyte	16	-0.0297135	-0.151564	0.0921368	0.632685	-0.0556722	-0.225849	0.114505	0.521393	-0.0276241	-0.154569	0.099321	0.669737	-0.0918155	-0.339657	0.156026	0.442055	-0.101522	-0.603101	0.400057	0.67082
			EC	11	-0.103953	-0.266845	0.0589384	0.211	-0.11275	-0.328833	0.103333	0.306444	-0.115415	-0.276567	0.045736	0.160397	-0.15871	-0.51685	0.19943	0.346735	-0.365014	-1.34945	0.619426	0.423316
			ExN	11	0.0811599	-0.0949675	0.257287	0.366435	0.048512	-0.185351	0.282375	0.684318	0.0846393	-0.0994713	0.26875	0.367561	0.0226678	-0.381391	0.426726	0.903001	0.428957	-0.625676	1.48359	0.38152
			InN	9	0.0499538	-0.0939629	0.193871	0.496302	0.135752	-0.0470634	0.318567	0.145552	0.0682564	-0.0775053	0.214018	0.358715	0.139514	-0.0937478	0.372775	0.205153	0.276883	-0.145066	0.698832	0.164681
			Microglia	7	0.0623344	-0.0735756	0.198244	0.368683	0.0457211	-0.10561	0.197052	0.553738	0.062086	-0.0781453	0.202317	0.38552	0.0420344	-0.149626	0.233695	0.610814	0.000667116	-0.340525	0.341859	0.996184
			ODC	12	0.215298	0.0927159	0.33788	0.000576445	0.220523	0.0499557	0.39109	0.0112755	0.217117	0.0889627	0.345271	0.000898228	0.222303	-0.0248033	0.469409	0.0732616	0.325348	-0.137074	0.787771	0.14803
			OPC	9	0.0522842	-0.0935709	0.198139	0.482308	0.0194021	-0.156502	0.195306	0.828843	0.0499737	-0.107653	0.2076	0.534339	0.0126362	-0.234291	0.259564	0.908971	0.00129465	-0.345756	0.348346	0.993208
			Pericyte	7	0.0667745	-0.207208	0.340757	0.632873	0.268742	-0.0108957	0.548379	0.0596149	0.0401928	-0.250532	0.330918	0.786414	0.320235	-0.128192	0.768662	0.13116	0.0769741	-1.38063	1.53457	0.897315
	Hyperlipidaemia		Astrocyte	18	-0.00743151	-0.48491	0.470047	0.975664	-0.413807	-1.06397	0.236353	0.212221	-0.0772956	-0.597696	0.443105	0.770959	-0.468159	-1.249	0.312685	0.222955	-1.89978	-3.47443	-0.325128	0.0210761
			EC	15	-0.246208	-0.850946	0.35853	0.424883	-0.471777	-1.27988	0.336326	0.252514	-0.305873	-0.941933	0.330188	0.345918	-0.615136	-2.04782	0.817546	0.372707	0.658307	-2.17465	3.49127	0.624052
			ExN	19	0.700383	0.177047	1.22372	0.00871392	0.537226	-0.198744	1.2732	0.152512	0.700207	0.122524	1.27789	0.0175154	0.121967	-1.23034	1.47428	0.851833	-0.356682	-2.51732	1.80395	0.731897
			InN	14	0.95911	0.42063	1.49759	0.000481148	1.20363	0.491299	1.91596	0.000926891	1.03384	0.466899	1.60078	0.000351387	1.47983	0.249135	2.71053	0.0221021	0.589933	-1.20587	2.38574	0.487837
			Microglia	8	0.385518	-0.260333	1.03137	0.24202	0.463776	-0.237566	1.16512	0.194945	0.368264	-0.336438	1.07296	0.305713	0.60265	-0.197057	1.40236	0.117957	0.62571	-1.00667	2.25809	0.384483
			ODC	12	0.166978	-0.366213	0.700169	0.539342	0.154069	-0.55995	0.868087	0.672352	0.170027	-0.399159	0.739212	0.558218	0.0736755	-0.961803	1.10915	0.878395	-0.253074	-2.31372	1.80757	0.789927
			OPC	16	0.493206	-0.0148587	1.00127	0.0570825	0.458614	-0.186513	1.10374	0.163516	0.543099	-0.0112216	1.09742	0.0548172	0.845271	-0.185953	1.8765	0.101056	0.631261	-0.595388	1.85791	0.28831
			Pericyte	6	-0.530304	-1.45004	0.389428	0.258431	-0.568577	-1.70295	0.565795	0.325901	-0.531904	-1.48108	0.41727	0.272049	-0.619016	-2.32934	1.09131	0.394885	-1.23278	-5.67197	3.20641	0.483707
	Type II diabetes		Astrocyte	17	0.130817	0.00258535	0.259048	0.0455525	0.134121	-0.0425095	0.310751	0.136675	0.12352	-0.0102726	0.257313	0.0703716	0.270315	-0.0507454	0.591374	0.0932569	0.387757	-0.0980465	0.873561	0.109522
			EC	16	0.204134	0.0779738	0.330294	0.00151712	0.209833	0.0495123	0.370154	0.0103083	0.206046	0.0741833	0.337909	0.00219382	0.346363	-0.0393004	0.732025	0.0748624	0.300874	-0.331283	0.933032	0.324662
			ExN	17	0.198969	0.0626133	0.335324	0.0042362	0.138565	-0.0515944	0.328725	0.153231	0.193109	0.0482208	0.337997	0.00899308	0.0404056	-0.290653	0.371464	0.799139	-0.148254	-0.721609	0.425101	0.589657
			InN	16	0.236325	0.118942	0.353708	7.94544e-05	0.277628	0.113403	0.441854	0.000921559	0.242933	0.113909	0.371957	0.000223916	0.391156	0.0418534	0.740458	0.0306015	0.343534	-0.0540981	0.741165	0.0850787
			Microglia	8	0.107768	-0.032452	0.247989	0.131968	0.0699365	-0.093667	0.23354	0.402114	0.105029	-0.040648	0.250705	0.157625	0.0658025	-0.153756	0.285361	0.501432	0.00968338	-0.321072	0.340439	0.945219
			ODC	11	0.236825	0.0975161	0.376134	0.000862253	0.228305	0.0321412	0.42447	0.02254	0.238871	0.093164	0.384578	0.00131261	0.166568	-0.0960109	0.429146	0.187894	0.160542	-0.343395	0.66448	0.489408
			OPC	12	0.257763	0.130066	0.38546	7.61014e-05	0.327669	0.162179	0.493159	0.00010412	0.266529	0.132996	0.400062	9.14931e-05	0.328438	0.121845	0.535032	0.00497834	0.429872	0.148848	0.710897	0.00667739
			Pericyte	7	0.163161	-0.0837317	0.410053	0.195223	0.224963	-0.0528439	0.50277	0.112474	0.187349	-0.0727091	0.447407	0.157948	0.308913	-0.30961	0.927436	0.267506	0.237957	-1.08343	1.55934	0.662876

[truncated: 3 more sheets: Data S11, Data S12, Data S13]
