# Supplementary material for: Revealing brain cell-stratified causality through dissecting causal variants according to their cell-type-specific effects on gene expression
Source: Nat Commun. 2024 Jun 7;15:4890. doi: 10.1038/s41467-024-49263-4 (PMC11161590; doi:10.1038/s41467-024-49263-4)
Supplement: Supplementary file 5 — Supplementary Software 1 [file 41467_2024_49263_MOESM5_ESM.zip]

Archive with 24 entries (19 files):
- csMR_v1.2/config.yml
- csMR_v1.2/csMR_v1.2_readme.docx
- csMR_v1.2/data/
- csMR_v1.2/data/Genome_anno/
- csMR_v1.2/data/Genome_anno/MHC-extension-region-NCBI.nochr.bed
- csMR_v1.2/envs/
- csMR_v1.2/envs/envpy3.yml
- csMR_v1.2/rules/
- csMR_v1.2/rules/functions.smk
- csMR_v1.2/scripts/
- csMR_v1.2/scripts/clump.r
- csMR_v1.2/scripts/csMR.r
- csMR_v1.2/scripts/extract_geno_ld.py
- csMR_v1.2/scripts/get_intersect_pair.py
- csMR_v1.2/scripts/IV_select.r
- csMR_v1.2/scripts/process_raw2RData.r
- csMR_v1.2/scripts/split_eQTL_ma.py
- csMR_v1.2/scripts/split_GWAS_ma.py
- csMR_v1.2/scripts/summarize.py
- csMR_v1.2/scripts/susie_coloc.py
- csMR_v1.2/scripts/susie_coloc_calculate.r
- csMR_v1.2/scripts/susie_finemap.py
- csMR_v1.2/scripts/susie_finemap_calculate.r
- csMR_v1.2/work_flow.snakefile
