# Supplementary material for: Revealing brain cell-stratified causality through dissecting causal variants according to their cell-type-specific effects on gene expression
Source: Nat Commun. 2024 Jun 7;15:4890. doi: 10.1038/s41467-024-49263-4 (PMC11161590; doi:10.1038/s41467-024-49263-4)
Supplement: Supplementary file 5 — Supplementary Software 1 [file 41467_2024_49263_MOESM5_ESM.zip › csMR_v1.2/config.yml]

---

############################################################################################################################
#################################################### INFORMATION ###########################################################
############################################################################################################################

# All file paths accept absolute and relative paths, although absolute paths are preferred.
# Environment variables (including ~) are not processed.


############################################################################################################################
############################################ RUN COMMON VARIABLES ##########################################################
############################################################################################################################

# Folder where all the outputs are saved (COLOC, MR results files, etc.) 
# csMR will write the analysis results into <BASE_OUTPUT_DIR>/precomputation, <BASE_OUTPUT_DIR>/COLOC and <BASE_OUTPUT_DIR>/MR subdirectories respectively. The directory and its subdirectories will be created if they do not exist.

BASE_OUTPUT_DIR: csMR-EXAMPLE


### eQTL_INPUT: list of eQTL files
# id: identifier for the dataset. *MUST be unique and NO double dash allowed.
# path: filepath to the QTL data. *Compressed files are not allowed.
eQTL_INPUT: # eQTL summary file must contain "SNP, A1, A2, MAF, BETA, SE, P, N, GENE" columns.
  - id: Astrocyte
    path: example/single-cell-eQTL/sceQTL_brain_Astrocyte.chr1.ma
  - id: ExN
    path: example/single-cell-eQTL/sceQTL_brain_Excitatory.neurons.chr1.ma


### GWAS_SUMSTATS: 
# id: identifier for GWAS. *MUST be unique and NO double dash allowed.
# path: filepath to GWAS sumstats. *Compressed files are not allowed.
GWAS_SUMSTATS: # GWAS summary file must contain "SNP, A1, A2, MAF, BETA, SE, P, N" columns.
  - id: BMI_Giant_UKB
    path: example/BMI_GWAS/BMI_giant_ukbb_combined_2018.chr1.ma
    type: quant

OUTCOME_DIR: ### path to outcome summary stats. The required file format is the same as GWAS summary file.
  example/outcomes

GWAS_REFERENCE_GENOTYPE: # specify path to reference genotype and provide duplicated snp files if available.
  path:
    data/reference_genome_1000G_EUR
  duplicated_snp_path: #if not applicable type "None".
    None

eQTL_REFERENCE_GENOTYPE:
  data/reference_genome_1000G_EUR


# Parameters for colocalization analysis
COLOC_SETTING: # Window definition for mapping gene specificity values to SNPs
  WINDOW_SIZE_BP:
    100000
  COVERAGES: # Multiple coverages are allowed which must be separated by comma. eg: 0.6,0.9
    0.9
  THREADS:
    5
  CUTOFF:
    0.8
