# Supplementary material for: Revealing brain cell-stratified causality through dissecting causal variants according to their cell-type-specific effects on gene expression
Source: Nat Commun. 2024 Jun 7;15:4890. doi: 10.1038/s41467-024-49263-4 (PMC11161590; doi:10.1038/s41467-024-49263-4)
Supplement: Supplementary file 5 — Supplementary Software 1 [file 41467_2024_49263_MOESM5_ESM.zip › csMR_v1.2/data/Genome_anno/MHC-extension-region-NCBI.nochr.bed]

6	28477797	33448354	MHC
