# Supplementary material for: Revealing brain cell-stratified causality through dissecting causal variants according to their cell-type-specific effects on gene expression
Source: Nat Commun. 2024 Jun 7;15:4890. doi: 10.1038/s41467-024-49263-4 (PMC11161590; doi:10.1038/s41467-024-49263-4)
Supplement: Supplementary file 5 — Supplementary Software 1 [file 41467_2024_49263_MOESM5_ESM.zip › csMR_v1.2/envs/envpy3.yml]

name: csMR # USED FOR EVERYTHING PYTHON EXCEPT
channels:
  - anaconda
  - defaults
  - conda-forge
  - bioconda
  - joonatan 
dependencies:
  - python=3.8
  - pybedtools=0.8.2
  - r-base=4.2.2
  - snakemake=7.18.2
  - r-getopt 
  - r-meta 
  - r-googleauthr
  - r-ieugwasr
  - r-susier
  - r-coloc=5.1.0.1
  - r-pkgload=1.3
  - r-twosamplemr=0.5.6
