# Supplementary material for: Revealing brain cell-stratified causality through dissecting causal variants according to their cell-type-specific effects on gene expression
Source: Nat Commun. 2024 Jun 7;15:4890. doi: 10.1038/s41467-024-49263-4 (PMC11161590; doi:10.1038/s41467-024-49263-4)
Supplement: Supplementary file 5 — Supplementary Software 1 [file 41467_2024_49263_MOESM5_ESM.zip › csMR_v1.2/scripts/csMR.r]

library(dplyr)
library(data.table)
library(getopt)
library(mr.raps)
library(RadialMR)
library(MRPRESSO)
library(TwoSampleMR)

##################
add_snp <- function(replace_snp_list, clump_out, exp_ma_data, outcome_ma_data, ref_path, cell_type){
  additional_snps = c()
  for (snp in replace_snp_list){
    chr = clump_out[clump_out$SNP==snp,"CHR"] %>% as.character()
    plink_file = gsub("\\.bim","",list.files(pattern = paste0("chr",chr,"\\D+.*bim$"), path = ref_path, ignore.case=T))
    system(paste0('plink --silent --bfile ', ref_path, '/', plink_file,' --r2 --ld-snp ', snp, ' --ld-window-kb 1000 --ld-window 99999 --ld-window-r2 0.8 --out ', paste0(cell_type,".",snp)))
    df = read.table(file = paste0(cell_type,".",snp,".ld"),header = T)
    ld_snp = intersect(df$SNP_B, exp_ma_data$SNP)
    df2 = df[which(df$SNP_B %in% intersect(ld_snp, outcome_ma_data$SNP)),c("SNP_B","R2")]
    df2 = df2[order(df2$R2, decreasing = T), ]
    for(ld_snp in df2[, "SNP_B"]) {
      if (outcome_ma_data[which(outcome_ma_data$SNP == ld_snp),"BETA"] != 0){
        add_snp = ld_snp
        break
      }
      
    }
    if (exists("add_snp")){
      additional_snps = append(additional_snps, add_snp)
    }
    system(paste0("rm ", paste0(cell_type,".",snp), "*"))
  }
  return(additional_snps)
}

radial_mr <- function(exp_data, outcome_data){
  if (nrow(exp_data) <= 2){
    outliers = NULL
  }else{
    colnames(exp_data) = recode(colnames(exp_data), 'BETA'='beta.exposure', 'SE'='se.exposure', 'A1'='effect_allele.exposure', 'A2'='other_allele.exposure', 'MAF'='eaf.exposure', 'N'='samplesize.exposure')
    colnames(outcome_data) = recode(colnames(outcome_data), 'BETA'='beta.outcome', 'SE'='se.outcome', 'A1'='effect_allele.outcome', 'A2'='other_allele.outcome', 'MAF'='eaf.outcome', 'N'='samplesize.outcome')
    exp_data$'id.exposure' = "exposure"
    exp_data$exposure = "exposure"
    outcome_data$'id.outcome' = "outcome"
    outcome_data$outcome = "outcome"
    data <- harmonise_data(exposure_dat = exp_data, outcome_dat = outcome_data)
    df = format_radial(data$beta.exposure,data$beta.outcome,data$se.exposure,data$se.outcome,data$SNP)
    fit1 = try(ivw_radial(df,0.05,1,0.0001), silent=T)
    if (!"try-error" %in% class(fit1)){
      res1 = ivw_radial(df,0.05,1,0.0001)
    }else{
      res1 = NA
    }
    fit2 = try(egger_radial(df,0.05,1), silent=T)
    if (!"try-error" %in% class(fit2)){
      res2 = egger_radial(df,0.05,1)
    }else{
      res2 = NA
    }
    try1 = try(res1$outliers$SNP, silent = T)
    try2 = try(res2$outliers$SNP, silent = T)
    if ("try-error" %in% class(try1) & "try-error" %in% class(try2)){
      outliers = NULL
    }else if("try-error" %in% class(try1) & !"try-error" %in% class(try2)){
      outliers = res2$outliers$SNP
    }else if(!"try-error" %in% class(try1) & "try-error" %in% class(try2)){
      outliers = res1$outliers$SNP
    }else{
      outliers = union(res1$outliers$SNP, res2$outliers$SNP)
    }
    return(outliers)
  }
}

calculate_F = function(exp_radial_data){
  R2 = sum((exp_radial_data$BETA)^2/((exp_radial_data$BETA)^2+(exp_radial_data$SE)^2*exp_radial_data$N))
  k = nrow(exp_radial_data)
  n = mean(exp_radial_data$N)
  F_statistic = (R2*(n-k-1))/((1-R2)*k)
  return(F_statistic)
}

MR = function(exp_radial_file, outcome_radial_file, exposure_id, outcome_id, cell_type){
  exposure = read_exposure_data(
    filename = exp_radial_file,
    sep = "\t",
    snp_col = "SNP",
    beta_col = "BETA",
    se_col = "SE",
    effect_allele_col = "A1",
    other_allele_col = "A2",
    eaf_col = "MAF",
    pval_col = "P",
    samplesize_col = "N"
  )
  outcome = read_outcome_data(
    filename = outcome_radial_file,
    sep = "\t",
    snp_col = "SNP",
    beta_col = "BETA",
    se_col = "SE",
    effect_allele_col = "A1",
    other_allele_col = "A2",
    eaf_col = "MAF",
    pval_col = "P",
    samplesize_col = "N"
  )
  
  data = harmonise_data(exposure_dat = exposure, outcome_dat = outcome)
  data$id.exposure = exposure_id
  data$id.outcome = outcome_id
  data$exposure = exposure_id
  data$outcome = outcome_id
  if (sum(data$beta.outcome == 0) != 0){
    data[which(data$beta.outcome == 0),"beta.outcome"] = 1e-10
  }
  if (sum(data$mr_keep) <= 2 & sum(data$mr_keep) >= 1){
    out = mr(data, method_list=c("mr_ivw", "mr_raps", "mr_wald_ratio"))
    out = generate_odds_ratios(out)
    out$cell_type = cell_type
    out$id.exposure = exposure_id
    out$id.outcome = outcome_id
    mr_res = out[,c("id.exposure","id.outcome","cell_type","method","nsnp","b","lo_ci","up_ci","or","or_lci95","or_uci95","pval")]
    
  }else if (sum(data$mr_keep) == 0){
    mr_res = NULL
  }else{
    out = mr(data, method_list=c("mr_weighted_median", "mr_ivw", "mr_raps", "mr_wald_ratio", "mr_egger_regression", "mr_weighted_mode"))
    out = generate_odds_ratios(out)
    line1 = which(out$method == "MR Egger") 
    out$lo_ci[line1] = out$b[line1] - (qt(0.05/2, out$nsnp[line1]-2, lower.tail = FALSE) * out$se[line1])
    out$up_ci[line1] = out$b[line1] + (qt(0.05/2, out$nsnp[line1]-2, lower.tail = FALSE) * out$se[line1])
    out$or_lci95[line1] = exp(out$lo_ci[line1])
    out$or_uci95[line1] = exp(out$up_ci[line1])
    line2 = which(out$method == "Weighted mode")
    out$lo_ci[line2] = out$b[line2] - (qt(0.05/2, out$nsnp[line2]-1, lower.tail = FALSE) * out$se[line2])
    out$up_ci[line2] = out$b[line2] + (qt(0.05/2, out$nsnp[line2]-1, lower.tail = FALSE) * out$se[line2])
    out$or_lci95[line2] = exp(out$lo_ci[line2])
    out$or_uci95[line2] = exp(out$up_ci[line2])
    out$cell_type = cell_type
    out$id.exposure = exposure_id
    out$id.outcome = outcome_id
    mr_res = out[,c("id.exposure","id.outcome","cell_type","method","nsnp","b","lo_ci","up_ci","or","or_lci95","or_uci95","pval")]
  }
  ### directionality test
  #directionality_res = directionality_test(data)[,c("correct_causal_direction", "steiger_pval")]
  #directionality_res$cell_type = cell_type
  #directionality_res$exposure = exposure_id
  #directionality_res$outcome = outcome_id
  #directionality_res = directionality_res[,c("exposure","outcome","cell_type","correct_causal_direction","steiger_pval")]
  
  res = list(data = data, mr_res = mr_res)
  return(res)
}

sensitivity_test = function(harmonised_data){
  ###horizontal pleiotropy check
  bzx = harmonised_data$beta.exposure
  sebzx = harmonised_data$se.exposure
  bzy = harmonised_data$beta.outcome
  sebzy = harmonised_data$se.outcome
  df = data.frame(bzx,sebzx,bzy,sebzy)
  if(nrow(df) <= 3){
    MRPRESSO_RSSobs = NA
    MRPRESSO_P = NA
  }else{
    horizontal_pleiotropy_res = mr_presso(BetaOutcome = "bzy", BetaExposure = "bzx", SdOutcome= "sebzy", SdExposure = "sebzx", OUTLIERtest = TRUE, DISTORTIONtest= TRUE, data = df, NbDistribution = 1000 , SignifThreshold = 0.05)$`MR-PRESSO results`$`Global Test`
    MRPRESSO_RSSobs = horizontal_pleiotropy_res$RSSobs
    MRPRESSO_P = horizontal_pleiotropy_res$Pvalue
  }
  
  ###directional pleiotropy check
  directional_pleiotropy_res = mr_egger_regression(harmonised_data$beta.exposure, harmonised_data$beta.outcome, harmonised_data$se.exposure, harmonised_data$se.outcome)
  mr_egger_intercept = directional_pleiotropy_res$b_i
  mr_egger_intercept_se = directional_pleiotropy_res$se_i
  mr_egger_intercept_P = directional_pleiotropy_res$pval_i

  
  
  ###heterogeneity check
  hete = mr_heterogeneity(harmonised_data, method_list=c("mr_egger_regression","mr_ivw"))
  Cochrans_Q = hete[which(hete$method == "Inverse variance weighted"),"Q"]
  Cochrans_Q_P = hete[which(hete$method == "Inverse variance weighted"),"Q_pval"]
  Ruckers_Q = hete[which(hete$method == "MR Egger"),"Q"]
  Ruckers_Q_P = hete[which(hete$method == "MR Egger"),"Q_pval"]
  if (length(Cochrans_Q) == 0){Cochrans_Q = NA}
  if (length(Cochrans_Q_P) == 0){Cochrans_Q_P = NA}
  if (length(Ruckers_Q) == 0){Ruckers_Q = NA}
  if (length(Ruckers_Q_P) == 0){Ruckers_Q_P = NA}
  
  ###leave-one-out
  loo <- mr_leaveoneout(harmonised_data)
  if (is.na(loo$p)){
    leave_one_out = "only one available SNP"
  }else if (sum(loo$p > 0.05) == 0){
    leave_one_out = "Pass"
  }else{
    leave_one_out = "Fail"
  }
  sensitivity_res = data.frame("MRPRESSO_RSSobs" = MRPRESSO_RSSobs, "MRPRESSO_P" = MRPRESSO_P, "mr_egger_intercept" = mr_egger_intercept, "mr_egger_intercept_se" = mr_egger_intercept_se, "mr_egger_intercept_P" = mr_egger_intercept_P, "Cochrans_Q" = Cochrans_Q, "Cochrans_Q_P" = Cochrans_Q_P, "Ruckers_Q'" = Ruckers_Q, "Ruckers_Q'_P" = Ruckers_Q_P, "leave_one_out_check" = leave_one_out, check.names=F)
  res = list(sensitivity_res = sensitivity_res, loo_df = loo)
  return(res)
}


################

command<-matrix(c(
  'help', 'h', 0,'logical', 'help.',
  'exp_ma_file', 'e', 1, 'character', 'Exposure .ma file.',
  'outcome_ma_file', 'o', 1, 'character', 'Outcome .ma file.',
  'clump_file','c',1,'character','IV SNPs after clumping.',
  'ref_genotype','r',1,'character',"provide path to reference genotype."
),byrow=T,ncol=5)
args<-getopt(command)
if(!is.null(args$help) ){
  help=getopt(command, usage = T)
  cat(paste(help,"Perform cell-type specific MR analysis.\n"))
}
### 1. get input files

exp_ma_file = args$exp_ma_file
if (file.exists(paste0(getwd(),"/",exp_ma_file))){
  exp_ma_file = paste0(getwd(),"/",exp_ma_file)
}
outcome_ma_file = args$outcome_ma_file
if (file.exists(paste0(getwd(),"/",outcome_ma_file))){
  outcome_ma_file = paste0(getwd(),"/",outcome_ma_file)
}
clump_file = args$clump_file
if (file.exists(paste0(getwd(),"/",clump_file))){
  clump_file = paste0(getwd(),"/",clump_file)
}
ref_path = args$ref_genotype
if (file.exists(paste0(getwd(),"/",ref_path))){
  ref_path = paste0(getwd(),"/",ref_path)
}
outcome_id = strsplit(basename(outcome_ma_file), split="\\.")[[1]][1]
outcome_ma_data <- fread(file = outcome_ma_file,header = T,data.table = F)
exposure_id = gsub("Susie_coloc\\.", "", strsplit(basename(clump_file), split="\\.results\\.")[[1]][1])
cell_type = gsub("\\.clumped", "", strsplit(basename(clump_file), split="\\.PPH4\\.0\\.[0-9][0-9]*\\.")[[1]][2])
outdir = paste0(dirname(clump_file),'/../',exposure_id,'-',outcome_id)
dir.create(outdir)
setwd(outdir)
if (file.info(clump_file)$size == 0){
  file.create(paste0(exposure_id,".",outcome_id,".",cell_type,".MR.res"))
  file.create(paste0(exposure_id,".",outcome_id,".",cell_type,".MR.sensitivity"))
}else{
  exp_ma_data <- fread(file = exp_ma_file, header = T, data.table = F)
  exp_ma_data = exp_ma_data[which(exp_ma_data$P < 5e-8), ]
  #colnames(exp_ma_data) = c("SNP","A1","A2","MAF","BETA","SE","P","N")
  clump = read.table(clump_file, header = T)
  snp_list = clump$SNP %>% as.character()
  
  ### 2. prepare exposure and outcome .ma files 
  #Replace SNPs that do not exist in outcome with their proxy SNPs (r2>0.8) that exist.
  diff_snp = setdiff(snp_list, outcome_ma_data$SNP)
  if (length(diff_snp) != 0){
    additional_snps = add_snp(diff_snp, clump, exp_ma_data, outcome_ma_data, ref_path, cell_type)
    snp_list <- intersect(c(snp_list,additional_snps), outcome_ma_data[,"SNP"])
  }
  exp_data <- exp_ma_data[match(snp_list, exp_ma_data$SNP) %>% na.omit,]	
  outcome_data = outcome_ma_data[match(snp_list, outcome_ma_data$SNP) %>% na.omit,]
  rm(exp_ma_data, outcome_ma_data)
  
  ### 3. RadialMR filtering
  
  outliers = radial_mr(exp_data, outcome_data)
  if (!is.null(outliers)){
    snp_list <- setdiff(snp_list, outliers)
  }
  if (length(snp_list) == 0){
    message(paste0("MR analysis stop!\nexposure ID: ", exposure_id, "\noutcome ID: ", outcome_id, "\nReason: All IVs are detected as outliers. Please check your data."))
    file.create(paste0(exposure_id,".",outcome_id,".",cell_type,".MR.res"))
    file.create(paste0(exposure_id,".",outcome_id,".",cell_type,".MR.sensitivity"))
  }else{
    exp_radial_data = exp_data[match(snp_list, exp_data$SNP) %>% na.omit,]
    outcome_radial_data = outcome_data[match(snp_list, outcome_data$SNP) %>% na.omit,]
    
    F_statistic = calculate_F(exp_radial_data)
    if (F_statistic < 10){
      message(paste0("MR analysis stop!\nexposure ID: ", exposure_id, "\noutcome ID: ", outcome_id, "\nReason: Abnormal bias detected from IVs (F_statistic < 10)!"))
      file.create(paste0(exposure_id,".",outcome_id,".",cell_type,".MR.res"))
      file.create(paste0(exposure_id,".",outcome_id,".",cell_type,".MR.sensitivity"))
    }else{
      write.table(file = paste0(exposure_id,".",cell_type,".MR.radial.ma"), exp_radial_data, row.names = F, col.names = T,quote = F,sep = "\t")
      write.table(file = paste0(outcome_id,".",cell_type,".MR.radial.ma"), outcome_radial_data, row.names = F, col.names = T,quote = F,sep = "\t")
      
      ### 4. MR analysis
      
      result = MR(exp_radial_file = paste0(exposure_id,".",cell_type,".MR.radial.ma"), outcome_radial_file = paste0(outcome_id,".",cell_type,".MR.radial.ma"), exposure_id = exposure_id, outcome_id = outcome_id, cell_type = cell_type)
      write.table(result$mr_res, file = paste0(exposure_id,".",outcome_id,".",cell_type,".MR.res"), row.names = F, col.names = T,quote = F,sep = "\t")
      
      write.table(result$data$SNP[which(result$data$mr_keep == "TRUE")], file = paste0(exposure_id,".",outcome_id,".",cell_type,".snps"), row.names = F, col.names = F,quote = F,sep = "\n") ### Output instrumental snps
      p1 = mr_scatter_plot(result$mr_res, result$data)
      
      ### 5. sensitivity test
      
      harmonised_data = result$data
      sensitivity = sensitivity_test(harmonised_data)
      p2 = mr_leaveoneout_plot(sensitivity$loo_df)
      pdf(paste0(exposure_id,".",outcome_id,".",cell_type,".MR.plot.pdf"))
      print(p1)
      print(p2)
      dev.off()
      sensitivity$sensitivity_res["F_statistic"] = F_statistic
      
      ### 6. MR method recommendation
      
      if(is.null(result$mr_res)){
        recommendation = "no MR results"
      }else if (unique(result$mr_res$nsnp) == 1){
        recommendation = "Wald ratio"
      }else{
        if(NA %in% c(sensitivity$sensitivity_res$Cochrans_Q_P, sensitivity$sensitivity_res$mr_egger_intercept_P, sensitivity$sensitivity_res$MRPRESSO_P)){
          recommendation = "Weighted median (preferred)/Weighted mode"
        }else if (sensitivity$sensitivity_res$Cochrans_Q_P > 0.05 & sensitivity$sensitivity_res$mr_egger_intercept_P > 0.05 & sensitivity$sensitivity_res$MRPRESSO_P > 0.05){
          recommendation = "Inverse variance weighted"
        }else if (sensitivity$sensitivity_res$Cochrans_Q_P < 0.05 | sensitivity$sensitivity_res$mr_egger_intercept_P < 0.05 | sensitivity$sensitivity_res$MRPRESSO_P < 0.05) {
          if (sensitivity$sensitivity_res$"Ruckers_Q'_P" >= 0.05 ){
            recommendation = "MR Egger"
          }else{
            recommendation = "Weighted median (preferred)/Weighted mode"
          }
        }
      }
      sensitivity$sensitivity_res["MR_recom"] = recommendation
      write.table(sensitivity$sensitivity_res, file = paste0(exposure_id,".",outcome_id,".",cell_type,".MR.sensitivity"), row.names = F, col.names = T,quote = F,sep = "\t")
      system(paste0("rm *.", cell_type, ".MR.radial.ma"))
    }
  }
}
